# Supplementary material for: Wolf contact in horses at permanent pasture in Germany
Source: PLoS One. 2023 Aug 10;18(8):e0289767. doi: 10.1371/journal.pone.0289767 (PMC10414631; doi:10.1371/journal.pone.0289767)
Supplement: S2 Table — List of complete camera recordings made between January 2015 and July 2022. (XLSX) [file pone.0289767.s002.xlsx]

## Sheet: Data-wolf-horse-wildlife
S2 Table. Raw data of horse, wolf and wildlife observations.
camera	camera position coordinate _X	camera position coordinate_Y	recording date	recording time	daytime	animal species	number of animals	age status	behaviour - recorded animal	behaviour or attention towards domestic animals	wolf attack recorded - same situation	recording number
TN01	51.4811	14.3011	2015-01-05	20:37:14	night	wolf	1	subadult	trotting relaxed at pathway between pastures	no	no	SUNP0845
TN01	51.4811	14.3011	2015-01-05	20:37:16	night	wolf	1	subadult	trotting relaxed at pathway between pastures	no	no	SUNP0846
TN01	51.4811	14.3011	2015-01-05	21:37:17	night	wolf	1	subadult	trotting relaxed at pathway between pastures	no	no	SUNP0847
TN03			2015-01-14	23:45:29	night	wolf	2	subadult	stands and looks at pasture	yes	no	SUNP0192
TN03			2015-01-14	23:45:41	night	wolf	3	adult	stands and looks at pasture	yes	no	SUNP0193
TN03			2015-01-14	23:45:42	night	wolf	3	adult	stands and looks at pasture	yes	no	SUNP0194
TN03			2015-01-14	23:45:43	night	wolf	2	adult	stands and looks at pasture	yes	no	SUNP0195
TN03			2015-01-14	23:45:44	night	wolf	2	adult	stands and looks towards camera	no	no	SUNP0196
TN03			2015-01-14	23:46:02	night	wolf	2	adult	looking backwards at pasture	no	no	SUNP0197
TN03			2015-01-14	23:46:03	night	wolf	2	adult	looking backwards at pasture	no	no	SUNP0198
TN03			2015-01-14	23:46:04	night	wolf	1	subadult	looking backwards at pasture	no	no	SUNP0199
TN03			2015-01-14	23:46:05	night	wolf	2	subadult	facing the pasture	yes	no	SUNP0200
TN03			2015-01-14	23:46:12	night	wolf	2	adult	looking backwards at pasture	no	no	SUNP0201
TN03			2015-01-14	23:46:13	night	wolf	2	adult	looking straight ahaid	no	no	SUNP0202
TN03			2015-01-14	23:46:14	night	wolf	2	adult	looking straight ahaid	no	no	SUNP0203
TN03			2015-01-14	23:46:15	night	wolf	1	subadult	looking straight ahaid	no	no	SUNP0204
TN03			2015-01-14	23:48:20	night	wolf	1	subadult	turns back from pasture towards camera	no	no	SUNP0209
TN03			2015-01-14	23:48:43	night	wolf	1	subadult	turns back	no	no	SUNP0213
TN03			2015-01-14	23:49:28	night	wolf	1	subadult	turns back	no	no	SUNP0217
TN03	51.4875	14.3297	2015-01-14	23:45:20	night	wolf	3	subadult	trotting relaxed at pathway between pastures	no	no	SUNP0187
TN03	51.4875	14.3297	2015-01-14	23:45:21	night	wolf	3	subadult	trotting relaxed at pathway between pastures	no	no	SUNP0188
TN03	51.4875	14.3297	2015-01-14	23:45:27	night	wolf	3	subadult	stands and looks at pasture	yes	no	SUNP0189
			2015-01-14	23:45:28	night	wolf	3	subadult	stands and looks at pasture	yes	no	SUNP0190
			2015-01-14	23:45:29	night	wolf	2	subadult	stands and looks at pasture	yes	no	SUNP0191
TN03	51.4875	14.3297	2015-01-24	09:36:17	dawn	wolf	1		trotting relaxed at pathway between pastures	no	no	Wolf_0292
TN03	51.4875	14.3297	2015-01-24	09:36:18	dawn	wolf	1		trotting relaxed at pathway between pastures	no	no	Wolf_0293
TN03	51.4875	14.3297	2015-01-24	09:36:19	dawn	wolf	1		trotting relaxed at pathway between pastures	no	no	Wolf_0294
TN03	51.4875	14.3297	2015-01-28	03:59:51	day	wolf	1	adult	trotting relaxed at pathway between pastures	no	no	Wolf_0355
TN03	51.4875	14.3297	2015-01-28	03:59:52	day	wolf	1	adult	trotting relaxed at pathway between pastures	no	no	Wolf_0356
TN03	51.4875	14.3297	2015-01-28	04:06:14	day	wolf	1	subadult	trotting relaxed at pathway between pastures	no	no	Wolf_0358
TN03	51.4875	14.3297	2015-01-28	04:06:15	day	wolf	1	subadult	trotting relaxed at pathway between pastures	no	no	Wolf_0359
TN03	51.4875	14.3297	2015-02-05	06:28:24	day	wolf	1	subadult	trotting relaxed at pathway between pastures	no	no	Wolf SUNP0217
TN03	51.4875	14.3297	2015-02-05	06:28:25	day	wolf	1	subadult	trotting relaxed at pathway between pastures	no	no	Wolf SUNP0218
TN03	51.4875	14.3297	2015-02-12	04:23:34	day	wolf	1	adult	trotting relaxed at pathway between pastures	no	no	Wolf SUNP0334
TN03	51.4875	14.3297	2015-02-12	04:23:35	day	wolf	1	adult	trotting relaxed at pathway between pastures	no	no	Wolf SUNP0335
TN03	51.4875	14.3297	2015-02-12	04:23:36	day	wolf	1	adult	trotting relaxed at pathway between pastures	no	no	Wolf SUNP0336
TN03			2015-02-14	23:59.00	night	wolf	1	subadult	trotting relaxed at pathway between pastures	no	no	SUNP0221
TN03	51.4875	14.3297	2015-02-26	03:36:57	night	wolf	1	subadult	trotting relaxed at pathway between pastures	no	no	Wolf SUNP0589
TN03	51.4875	14.3297	2015-02-26	03:36:59	night	wolf	1	subadult	trotting relaxed at pathway between pastures	no	no	Wolf SUNP0590
TN03	51.4875	14.3297	2015-02-26	03:36:58	night	wolf	1	subadult	trotting relaxed at pathway between pastures	no	no	Wolf SUNP0591
			2017-11-21	09:26:55	day	wolf	1	subadult	trotting relaxed at pathway between pastures	no	no	SUNP0119
TN03			2018-11-24	08:30:22	day	wolf	2	subadult	trotting relaxed at pathway between pastures	no	no	SUNP0123
			2018-11-24	08:30:22	day	wolf	3	subadult	trotting relaxed at pathway between pastures	no	no	SUNP0123
TN01	51.4811	14.3011	2019-10-17	20:24:36	night	wolf	1	subadult	crossing the pathway	no	no	SUNP0071
TN01	51.4811	14.3011	2019-10-17	20:24:37	night	wolf	1	subadult	runs all over the place	no	no	SUNP0072
TN01	51.4811	14.3011	2019-10-17	20:24:45	night	wolf	1	subadult	runs all over the place	no	no	SUNP0073
TN01	51.4811	14.3011	2019-10-17	20:24:47	night	wolf	1	subadult	runs all over the place	no	no	SUNP0074
TN01	51.4811	14.3011	2019-10-17	20:24:51	night	wolf	1	subadult	runs all over the place	no	no	SUNP0075
TN01	51.4811	14.3011	2019-10-17	20:24:52	night	wolf	1	subadult	crossing the pathway	yes	no	SUNP0076
TN01	51.4811	14.3011	2019-10-17	20:24:58	night	wolf	1	subadult	runs all over the place	no	no	SUNP0077
TN01	51.4811	14.3011	2019-10-17	20:24:59	night	wolf	1	subadult	runs all over the place	no	no	SUNP0078
TN03	51.4875	14.3297	2019-10-17	20:16:05	night	wolf	1		trotting relaxed at pathway between pastures	no	no	SUNP0177
TN03	51.4875	14.3297	2019-10-17	20:16:06	night	wolf	1		trotting relaxed at pathway between pastures	no	no	SUNP0178
TN03	51.4875	14.3297	2019-10-17	20:16:07	night	wolf	1		trotting relaxed at pathway between pastures	no	no	SUNP0179
TN03	51.4875	14.3297	2019-10-17	20:16:08	night	wolf	1		trotting relaxed at pathway between pastures	no	no	SUNP0180
TN03	51.4875	14.3297	2019-10-17	20:16:13	night	wolf	2		trotting relaxed at pathway between pastures	no	no	SUNP0181
TN03	51.4875	14.3297	2019-10-17	20:16:14	night	wolf	2		trotting relaxed at pathway between pastures	no	no	SUNP0182
TN03	51.4875	14.3297	2019-10-17	20:16:15	night	wolf	1		trotting relaxed at pathway between pastures	no	no	SUNP0183
TN03	51.4875	14.3297	2019-10-17	20:16:17	night	wolf	1		trotting relaxed at pathway between pastures	no	no	SUNP0184
			2019-10-17	20:09:27	night	wolf	1	subadult	stads in front (outside) of the pasture fence	yes	no	SUNP026
			2019-10-17	20:11:42	night	wolf	1	juvenil	trotting towards pasture	no	no	SUNP0264
TN09	51.4839	14.3053	2019-11-09	04:56:39	night	wolf	1	subadult	crossing the pathway	no	no	TN09 SUNP0709
TN09	51.4839	14.3053	2019-11-09	04:56:40	night	wolf	1	subadult	standing at the pathway	no	no	TN09 SUNP0710
TN09	51.4839	14.3053	2019-11-09	04:56:41	night	wolf	1	subadult	standing at the pasthway	no	no	TN09 SUNP0711
TN09	51.4839	14.3053	2019-11-09	04:56:50	night	wolf	1	subadult	trotting relaxed at pathway between pastures	no	no	TN09 SUNP0712
TN09	51.4839	14.3053	2019-11-09	04:56:51	night	wolf	1	subadult	trotting relaxed at pathway between pastures	no	no	TN09 SUNP0713
TN09	51.4839	14.3053	2019-11-09	04:56:52	night	wolf	1	subadult	trotting relaxed at pathway between pastures	no	no	TN09 SUNP0714
TN09	51.4839	14.3053	2019-11-09	04:58:37	night	wolf	1	juvenil	crossing the pathway	no	no	RAEU0364
TN09	51.4839	14.3053	2019-11-09	04:58:38	night	wolf	1	juvenil	crossing the pathway	no	no	RAEU0365
TN09	51.4839	14.3053	2019-11-09	04:58:38	night	wolf	1	juvenil	crossing the pathway	no	no	RAEU0366
TN05	51.4833	14.3053	2019-11-10	23:59:20	night	wolf	1		trotting relaxed at pathway between pastures	no	no	SUNP0748
TN03	51.4875	14.3297	2019-12-30	00:50:32	night	wolf	1		trotting relaxed at pathway between pastures	no	no	SUNP0335
TN03	51.4875	14.3297	2019-12-30	01:52:47	night	wolf	1		trotting relaxed at pathway between pastures	no	no	Wolf 0201
TN09	51.4839	14.3053	2019-12-30	00:50:31	night	wolf	1	subadult	trotting relaxed at pathway between pastures	no	no	Wolf 0334
TN01	51.4811	14.3011	2020-01-24	19:00:40	night	wolf	1	adult	runs all over the place	no	no	SUNP0703
TN01	51.4811	14.3011	2020-01-24	19:00:41	night	wolf	1	adult	runs all over the place	no	no	SUNP0704
TN01	51.4811	14.3011	2020-01-24	19:00:48	night	wolf	1	adult	runs all over the place	no	no	SUNP0705
TN01	51.4811	14.3011	2020-01-24	19:00:54	night	wolf	1	adult	runs all over the place	no	no	SUNP0707
TN01	51.4811	14.3011	2020-01-24	19:00:56	night	wolf	1	adult	runs all over the place	no	no	SUNP0708
TN03	51.4875	14.3297	2020-01-24	19:01:04	night	wolf	1	subadult	runs all over the place	no	no	Wolf 0709
TN03	51.4875	14.3297	2020-01-24	19:01:05	night	wolf	1	subadult	runs all over the place	no	no	Wolf 0710
TN03	51.4875	14.3297	2020-01-24	19:01:30	night	wolf	1	subadult	runs all over the place	no	no	Wolf 0711
TN03	51.4875	14.3297	2020-01-24	19:01:32	night	wolf	1	subadult	runs all over the place	no	no	Wolf 0712
TN03	51.4875	14.3297	2020-01-24	19:01:36	night	wolf	1	subadult	runs all over the place	no	no	Wolf 0713
TN03	51.4875	14.3297	2020-01-24	19:01:59	night	wolf	1	subadult	runs all over the place	no	no	Wolf 0715
TN03	51.4875	14.3297	2020-01-24	18:51:07	night	wolf	1		trotting relaxed at pathway between pastures	no	no	Wolf 0681
TN03	51.4875	14.3297	2020-01-24	18:51:08	night	wolf	1	adult	trotting relaxed at pathway between pastures	no	no	SUNP0682
TN03	51.4875	14.3297	2020-01-24	18:51:09	night	wolf	1		trotting relaxed at pathway between pastures	no	no	Wolf 0683
TN03	51.4875	14.3297	2020-01-24	18:51:11	night	wolf	1	adult	trotting relaxed at pathway between pastures	no	no	SUNP0684
TN03	51.4875	14.3297	2020-01-24	18:51:34	night	wolf	5		trotting relaxed at pathway between pastures	no	no	SUNP0688
TN03	51.4875	14.3297	2020-01-24	18:51:51	night	wolf	7		standing at the pasthway	no	no	SUNP0689
TN03	51.4875	14.3297	2020-01-24	18:51:52	night	wolf	6		standing at the pasthway	no	no	SUNP0690
TN03	51.4875	14.3297	2020-01-24	18:51:53	night	wolf	7		standing at the pasthway	no	no	SUNP0691
TN03	51.4875	14.3297	2020-01-24	18:51:55	night	wolf	6		standing at the pasthway	no	no	SUNP0692
TN03	51.4875	14.3297	2020-01-24	18:52:01	night	wolf	4		standing at the pasthway	no	no	SUNP0693
TN03	51.4875	14.3297	2020-01-24	18:52:02	night	wolf	3		standing at the pasthway	no	no	SUNP0694
TN03	51.4875	14.3297	2020-01-24	18:52:03	night	wolf	3		standing at the pasthway	no	no	SUNP0695
TN03	51.4875	14.3297	2020-01-24	18:52:05	night	wolf	3		standing at the pasthway	no	no	SUNP0696
TN03	51.4875	14.3297	2020-01-24	18:52:12	night	wolf	1		standing at the pasthway	no	no	SUNP0697
TN03	51.4875	14.3297	2020-01-24	18:52:13	night	wolf	1		standing at the pasthway	no	no	SUNP0698
TN03	51.4875	14.3297	2020-01-24	18:52:14	night	wolf	1		standing at the pasthway	no	no	SUNP0699
TN03	51.4875	14.3297	2020-01-24	18:52:16	night	wolf	1		standing at the pasthway	no	no	SUNP0700
TN03	51.4875	14.3297	2020-01-24	18:52:24	night	wolf	1		leaves the pathway	yes	no	SUNP0701
TN03	51.4875	14.3297	2020-01-24	18:52:40	night	wolf	1		trotting relaxed at pathway between pastures	no	no	Wolf 0705
TN03	51.4875	14.3297	2020-01-24	18:52:41	night	wolf	1		trotting	no	no	SUNP0706
TN03	51.4875	14.3297	2020-01-24	18:52:42	night	wolf	1		standing at the pasthway	no	no	Wolf 0707
TN03	51.4875	14.3297	2020-01-24	18:52:44	night	wolf	1		standing at the pasthway	no	no	Wolf 0708
TN03	51.4875	14.3297	2020-01-24	18:53:02	night	wolf	1		standing and rolling on the ground	no	no	Wölfe_0709
TN03	51.4875	14.3297	2020-01-24	18:53:03	night	wolf	1		stands and looks towards camera	no	no	Wölfe_0710
TN05	51.4833	14.3053	2020-01-24	18:51:30	night	wolf	1		trotting relaxed at pathway between pastures	no	no	Wolf 0685
TN05	51.4833	14.3053	2020-01-24	18:51:31	night	wolf	5		trotting relaxed at pathway between pastures	yes	no	Wolf 0686
TN05	51.4833	14.3053	2020-01-24	18:51:32	night	wolf	6		trotting relaxed at pathway between pastures	yes	no	Wölfe_0687
TN09	51.4839	14.3053	2020-01-24	18:50:05	night	wolf	1	juvenil	trotting relaxed at pathway between pastures	no	no	RAEU0445
TN09	51.4839	14.3053	2020-01-24	18:50:06	night	wolf	1	juvenil	trotting relaxed at pathway between pastures	no	no	RAEU0446
TN09	51.4839	14.3053	2020-01-24	18:50:07	night	wolf	1	juvenil	trotting relaxed at pathway between pastures	no	no	RAEU0447
TN09	51.4839	14.3053	2020-01-24	18:50:22	night	wolf	3	subadult	crossing the pathway	no	no	RAEU0448
TN09	51.4839	14.3053	2020-01-24	18:50:23	dawn	wolf	3	subadult	crossing the pathway	no	no	RAEU0449
TN09	51.4839	14.3053	2020-01-24	18:50:24	dawn	wolf	3	subadult	crossing the pathway	no	no	RAEU0450
TN09	51.4839	14.3053	2020-01-24	18:50:31	dawn	wolf	3	subadult	crossing the pathway	no	no	RAEU0451
TN09	51.4839	14.3053	2020-01-24	18:50:32	dawn	wolf	3	subadult	crossing the pathway	no	no	RAEU0452
TN09	51.4839	14.3053	2020-01-24	18:50:33	dawn	wolf	3	subadult	crossing the pathway	no	no	RAEU0453
TN09	51.4839	14.3053	2020-02-01	05:14:40	night	wolf	5	juvenil	trotting relaxed at pathway between pastures	no	no	RAEU0037
TN09	51.4839	14.3053	2020-02-01	05:14:41	night	wolf	2	juvenil	crossing the pathway	no	no	RAEU0038
TN09	51.4839	14.3053	2020-02-01	05:14:42	night	wolf	2	juvenil	crossing the pathway	no	no	RAEU0039
TN09	51.4839	14.3053	2020-02-01	05:14:50	night	wolf	1	juvenil	crossing the pathway	no	no	RAEU0040
TN09	51.4839	14.3053	2020-02-01	05:14:51	night	wolf	1	juvenil	crossing the pathway	no	no	RAEU0041
TN05	51.4833	14.3053	2020-02-06	22:47:56	night	wolf	1	subadult	trotting relaxed at pathway between pastures	no	no	Wolf 0087
TN05	51.4833	14.3053	2020-02-06	22:47:57	night	wolf	1	subadult	standing at the pasthway	no	no	Wolf 0088
TN05	51.4833	14.3053	2020-02-06	22:48:04	night	wolf	1	subadult	trotting relaxed at pathway between pastures	no	no	Wolf 0090
TN01	51.4811	14.3011	2020-02-08	19:15:46	night	wolf	1	subadult	runs all over the place	no	no	SUNP0331
TN01	51.4811	14.3011	2020-02-08	19:16:11	night	wolf	1	subadult	runs all over the place	no	no	SUNP0333
TN01	51.4811	14.3011	2020-02-08	19:16:56	night	wolf	1	subadult	runs all over the place	no	no	SUNP0337
TN01	51.4811	14.3011	2020-02-08	19:16:57	night	wolf	1	subadult	runs all over the place	no	no	SUNP0338
TN01	51.4811	14.3011	2020-02-08	20:48:57	night	wolf	1	subadult	stands	no	no	SUNP0341
TN01	51.4811	14.3011	2020-02-08	20:48:59	night	wolf	1	subadult	stands	no	no	SUNP0342
TN09	51.4839	14.3053	2020-02-28	20:13:27	night	wolf	1	juvenil	trotting relaxed at pathway between pastures	no	no	RAEU0028
TN09	51.4839	14.3053	2020-02-28	20:13:28	night	wolf	1	juvenil	trotting relaxed at pathway between pastures	no	no	RAEU0029
TN09	51.4839	14.3053	2020-02-28	20:13:28	night	wolf	1	juvenil	trotting relaxed at pathway between pastures	no	no	RAEU0029
TN09	51.4839	14.3053	2020-02-28	20:13:29	night	wolf	1	juvenil	trotting relaxed at pathway between pastures	no	no	RAEU0030
TN09	51.4839	14.3053	2020-02-28	23:44:53	night	wolf	1	juvenil	trotting relaxed at pathway between pastures	no	no	RAEU0031
TN09	51.4839	14.3053	2020-02-28	23:44:53	night	wolf	1	juvenil	trotting relaxed at pathway between pastures	no	no	RAEU0028
TN09	51.4839	14.3053	2020-02-28	23:44:54	night	wolf	1	juvenil	trotting relaxed at pathway between pastures	no	no	RAEU0032
TN09	51.4839	14.3053	2020-03-08	22:01:07	night	wolf	1	juvenil	crossing the pathway	no	no	RAEU0281
TN09	51.4839	14.3053	2020-03-08	22:01:13	night	wolf	1	juvenil	crossing the pathway	no	no	RAEU0283
TN09	51.4839	14.3053	2020-03-08	22:01:36	night	wolf	2	subadult	trotting relaxed at pathway between pastures	no	no	RAEU0355
TN09	51.4839	14.3053	2020-03-08	22:01:37	night	wolf	3	subadult	trotting relaxed at pathway between pastures	no	no	RAEU0356
TN09	51.4839	14.3053	2020-03-08	22:01:38	night	wolf	3	subadult	trotting relaxed at pathway between pastures	no	no	RAEU0357
TN09	51.4839	14.3053	2020-03-08	22:01:44	night	wolf	3	subadult	trotting relaxed at pathway between pastures	no	no	RAEU0358
TN09	51.4839	14.3053	2020-03-08	22:01:45	night	wolf	3	subadult	trotting relaxed at pathway between pastures	no	no	RAEU0359
TN09	51.4839	14.3053	2020-03-08	22:01:46	night	wolf	3	subadult	trotting relaxed at pathway between pastures	no	no	RAEU0360
TN09	51.4839	14.3053	2020-03-08	22:01:51	night	wolf	3	subadult	trotting relaxed at pathway between pastures	no	no	RAEU0361
TN09	51.4839	14.3053	2020-03-21	20:50:50	night	wolf	1		trotting relaxed at pathway between pastures	no	no	SUNP1285
TN09	51.4839	14.3053	2020-03-21	20:50:51	night	wolf	1		trotting relaxed at pathway between pastures	no	no	SUNP1286
TN09	51.4839	14.3053	2020-03-21	20:50:52	night	wolf	1		trotting relaxed at pathway between pastures	no	no	SUNP1287
TN09	51.4839	14.3053	2020-03-21	20:54:52	night	wolf	1	subadult	trotting relaxed at pathway between pastures	no	no	RAEU7756
TN09	51.4839	14.3053	2020-03-21	20:54:53	night	wolf	1	subadult	trotting relaxed at pathway between pastures	no	no	RAEU7757
TN09	51.4839	14.3053	2020-03-21	20:54:54	night	wolf	1	subadult	trotting relaxed at pathway between pastures	no	no	RAEU7758
TN09	51.4839	14.3053	2020-03-21	21:00:13	night	wolf	1	subadult	trotting relaxed at pathway between pastures	no	no	RAEU7762
TN09	51.4839	14.3053	2020-03-21	21:00:15	night	wolf	1	subadult	trotting relaxed at pathway between pastures	no	no	RAEU7763
TN09	51.4839	14.3053	2020-03-21	21:00:16	night	wolf	1	subadult	trotting relaxed at pathway between pastures	no	no	RAEU7764
TN09	51.4839	14.3053	2020-03-23	04:06:17	night	wolf	1		trotting relaxed at pathway between pastures	no	no	SUNP1670
TN09	51.4839	14.3053	2020-03-23	04:06:18	night	wolf	1		trotting relaxed at pathway between pastures	no	no	SUNP1669
TN09	51.4839	14.3053	2020-03-23	04:06:20	night	wolf	1		trotting relaxed at pathway between pastures	no	no	SUNP1671
TN09	51.4839	14.3053	2020-03-23	03:16:12	night	wolf	1	subadult	trotting relaxed at pathway between pastures	no	no	RAEU8455
TN09	51.4839	14.3053	2020-03-23	03:16:14	night	wolf	1	subadult	trotting relaxed at pathway between pastures	no	no	RAEU8456
TN09	51.4839	14.3053	2020-03-23	03:16:15	night	wolf	1	subadult	trotting relaxed at pathway between pastures	no	no	RAEU8457
TN09	51.4839	14.3053	2020-03-23	04:04:30	night	wolf	1	subadult	trotting relaxed at pathway between pastures	no	no	RAEU8458
TN09	51.4839	14.3053	2020-03-23	04:04:32	night	wolf	1	subadult	trotting relaxed at pathway between pastures	no	no	RAEU8459
TN09	51.4839	14.3053	2020-03-23	04:04:32	night	wolf	1	subadult	trotting relaxed at pathway between pastures	no	no	RAEU8460
TN09	51.4839	14.3053	2020-03-23	04:04:37	night	wolf	1	subadult	trotting relaxed at pathway between pastures	no	no	RAEU8461
TN03	51.4875	14.3297	2020-03-28	21:48:41	night	wolf	1		trotting relaxed at pathway between pastures	no	no	SUNP0081
TN03	51.4875	14.3297	2020-03-28	21:48:43	night	wolf	2		trotting relaxed at pathway between pastures	no	no	SUNP0082
TN03	51.4875	14.3297	2020-03-28	21:48:44	night	wolf	2		trotting relaxed at pathway between pastures	no	no	SUNP0083
TN03	51.4875	14.3297	2020-03-28	21:48:45	night	wolf	2		trotting relaxed at pathway between pastures	no	no	SUNP0084
TN03	51.4875	14.3297	2020-03-28	21:49:04	night	wolf	1		trotting relaxed at pathway between pastures	no	no	SUNP0085
TN03	51.4875	14.3297	2020-03-28	21:49:05	night	wolf	1		trotting relaxed at pathway between pastures	no	no	SUNP0086
TN03	51.4875	14.3297	2020-03-28	21:49:06	night	wolf	1		trotting relaxed at pathway between pastures	no	no	SUNP0087
TN03	51.4875	14.3297	2020-03-28	21:49:07	night	wolf	1		trotting relaxed at pathway between pastures	no	no	SUNP0088
TN03	51.4875	14.3297	2020-03-28	21:49:12	night	wolf	1		trotting relaxed at pathway between pastures	no	no	SUNP0089
TN03	51.4875	14.3297	2020-03-28	21:49:13	night	wolf	1		trotting relaxed at pathway between pastures	no	no	SUNP0090
TN03	51.4875	14.3297	2020-03-28	21:49:14	night	wolf	1		trotting relaxed at pathway between pastures	no	no	SUNP0091
TN03	51.4875	14.3297	2020-03-28	21:49:15	night	wolf	1		trotting relaxed at pathway between pastures	no	no	SUNP0092
TN09	51.4839	14.3053	2020-03-28	21:47:54	night	wolf	5	juvenil	trotting relaxed at pathway between pastures	no	no	RAEU0190
TN09	51.4839	14.3053	2020-03-28	21:47:56	night	wolf	5	juvenil	trotting relaxed at pathway between pastures	no	no	RAEU0191
TN09	51.4839	14.3053	2020-03-28	21:47:57	night	wolf	5	juvenil	trotting relaxed at pathway between pastures	no	no	RAEU0192
TN09	51.4839	14.3053	2020-03-28	21:48:01	night	wolf	5	juvenil	trotting relaxed at pathway between pastures	no	no	RAEU0193
TN09	51.4839	14.3053	2020-03-28	21:48:02	night	wolf	5	juvenil	trotting relaxed at pathway between pastures	no	no	RAEU0194
TN09	51.4839	14.3053	2020-03-28	21:48:03	night	wolf	5	juvenil	trotting relaxed at pathway between pastures	no	no	RAEU0195
TN01	51.4811	14.3011	2020-03-30	00:53:59	night	wolf	1		trotting relaxed at pathway between pastures	no	no	SUNP0105
TN01	51.4811	14.3011	2020-03-30	00:54:00	night	wolf	1		trotting relaxed at pathway between pastures	no	no	SUNP0106
TN01	51.4811	14.3011	2020-03-30	00:54:01	night	wolf	1		trotting relaxed at pathway between pastures	no	no	SUNP0107
TN01	51.4811	14.3011	2020-03-30	00:54:02	night	wolf	1		trotting relaxed at pathway between pastures	no	no	SUNP0108
TN01	51.4811	14.3011	2020-03-30	00:46:44	night	wolf	1		trotting relaxed at pathway between pastures	no	no	SUNP0122
TN03	51.4875	14.3297	2020-03-30	00:46:43	night	wolf	1		trotting relaxed at pathway between pastures	no	no	SUNP0121
TN09	51.4839	14.3053	2020-03-30	00:50:54	night	wolf	1	adult	trotting relaxed at pathway between pastures	no	no	RAEU0223
TN09	51.4839	14.3053	2020-03-30	00:50:55	night	wolf	1	adult	trotting relaxed at pathway between pastures	no	no	RAEU0224
TN01	51.4811	14.3011	2020-03-31	22:56:17	night	wolf	1	subadult	runs all over the place	no	no	SUNP0233
TN01	51.4811	14.3011	2020-03-31	22:56:18	night	wolf	1	subadult	runs all over the place	no	no	SUNP0234
TN01	51.4811	14.3011	2020-03-31	22:56:33	night	wolf	1	subadult	runs all over the place	no	no	SUNP0235
TN03	51.4875	14.3297	2020-03-31	22:56:18	night	wolf	1		trotting relaxed at pathway between pastures	no	no	SUNP0817
TN03	51.4875	14.3297	2020-03-31	22:56:19	night	wolf	1		trotting relaxed at pathway between pastures	no	no	SUNP0818
TN03	51.4875	14.3297	2020-03-31	22:56:20	night	wolf	1		trotting relaxed at pathway between pastures	no	no	SUNP0819
TN09	51.4839	14.3053	2020-03-31	22:52:52	night	wolf	1	subadult	leaves the pathway	yes	no	RAEU1087
TN09	51.4839	14.3053	2020-03-31	22:52:54	night	wolf	1	subadult	leaves the pathway	yes	no	RAEU1088
TN09	51.4839	14.3053	2020-03-31	22:52:55	night	wolf	1	subadult	leaves the pathway	yes	no	RAEU1089
TN01	51.4811	14.3011	2020-04-05	01:32:24	night	wolf	1		runs all over the place	no	no	SUNP0623
TN01	51.4811	14.3011	2020-04-05	01:32:26	night	wolf	1		runs all over the place	no	no	SUNP0624
TN01	51.4811	14.3011	2020-04-05	01:32:35	night	wolf	1		runs all over the place	no	no	SUNP0625
TN01	51.4811	14.3011	2020-04-05	01:32:37	night	wolf	1		runs all over the place	no	no	SUNP0626
TN01	51.4811	14.3011	2020-04-05	01:32:50	night	wolf	1		runs all over the place	no	no	SUNP0627
TN03	51.4875	14.3297	2020-04-05	01:32:36	night	wolf	5		trotting relaxed at pathway between pastures	no	no	SUNP4597
TN03	51.4875	14.3297	2020-04-05	01:32:37	night	wolf	6		trotting relaxed at pathway between pastures	no	no	SUNP4598
TN03	51.4875	14.3297	2020-04-05	01:32:37	night	wolf	6		trotting relaxed at pathway between pastures	no	no	SUNP4599
TN03	51.4875	14.3297	2020-04-05	01:32:40	night	wolf	6		trotting relaxed at pathway between pastures	no	no	SUNP4600
TN03	51.4875	14.3297	2020-04-05	01:32:52	night	wolf	2		trotting relaxed at pathway between pastures	no	no	SUNP4601
TN03	51.4875	14.3297	2020-04-05	01:32:53	night	wolf	1		trotting relaxed at pathway between pastures	no	no	SUNP4602
TN03	51.4875	14.3297	2020-04-05	01:32:54	night	wolf	1		trotting relaxed at pathway between pastures	no	no	SUNP4603
TN09	51.4839	14.3053	2020-04-05	01:29:14	night	wolf	5	subadult	trotting relaxed at pathway between pastures	no	no	RAEU5974
TN09	51.4839	14.3053	2020-04-05	01:29:15	night	wolf	5	subadult	trotting relaxed at pathway between pastures	no	no	RAEU5975
TN09	51.4839	14.3053	2020-04-05	01:29:16	night	wolf	5	subadult	trotting relaxed at pathway between pastures	no	no	RAEU5976
TN09	51.4839	14.3053	2020-04-05	01:29:21	night	wolf	5	subadult	trotting relaxed at pathway between pastures	no	no	RAEU5977
TN09	51.4839	14.3053	2020-04-05	01:29:22	night	wolf	5	subadult	trotting relaxed at pathway between pastures	no	no	RAEU5978
TN09	51.4839	14.3053	2020-04-05	01:29:23	night	wolf	5	subadult	trotting relaxed at pathway between pastures	no	no	RAEU5979
TN09	51.4839	14.3053	2020-04-05	01:29:27	night	wolf	5	subadult	trotting relaxed at pathway between pastures	no	no	RAEU5980
TN01	51.4811	14.3011	2020-04-18	03:57:38	night	wolf	1		runs all over the place	no	no	SUNP1762
TN01	51.4811	14.3011	2020-04-18	03:57:40	night	wolf	1		runs all over the place	no	no	SUNP1763
TN02	51.4822	14.3	2020-04-18	04:50:03	day	wolf	1	subadult	trotting towards pasture	yes	no
TN02	51.4822	14.3	2020-04-18	04:50:05	day	wolf	1	subadult	trotting towards pasture	yes	no
TN02	51.4822	14.3	2020-04-18	04:50:11	day	wolf	1	subadult	trotting towards pasture	yes	no
TN02	51.4822	14.3	2020-04-18	04:50:13	day	wolf	1	subadult	trotting towards pasture	yes	no
TN03	51.4875	14.3297	2020-04-18	03:57:55	dawn	wolf	1		trotting relaxed at pathway between pastures	no	no	SUNP9761
TN03	51.4875	14.3297	2020-04-18	03:57:56	dawn	wolf	1		trotting relaxed at pathway between pastures	no	no	SUNP9762
TN05	51.4833	14.3053	2020-11-01	05:57:58	night	wolf	1		trotting relaxed at pathway between pastures	no	no	SUNP0167
TN05	51.4833	14.3053	2020-11-05	22:14:12	night	wolf	1	?	trotting relaxed at pathway between pastures	no	no	SUNP0239
TN05	51.4833	14.3053	2020-11-05	22:14:13	night	wolf	1	?	trotting relaxed at pathway between pastures	no	no	SUNP0240
TN03	51.4875	14.3297	2020-11-07	18:59:06	night	wolf	1		trotting relaxed at pathway between pastures	no	no	SUNP0319
TN03	51.4875	14.3297	2020-11-07	18:59:07	night	wolf	1		trotting relaxed at pathway between pastures	no	no	SUNP0320
TN03	51.4875	14.3297	2020-11-07	18:59:13	night	wolf	1		trotting relaxed at pathway between pastures	no	no	SUNP0321
TN03	51.4875	14.3297	2020-11-07	18:59:14	night	wolf	1		trotting relaxed at pathway between pastures	no	no	SUNP0322
TN03	51.4875	14.3297	2020-11-07	18:30:54	night	wolf	1		trotting relaxed at pathway between pastures	no	no	SUNP0286
TN03	51.4875	14.3297	2020-11-07	18:30:55	night	wolf	1		trotting relaxed at pathway between pastures	no	no	SUNP0287
TN03	51.4875	14.3297	2020-11-07	18:30:56	night	wolf	1		trotting relaxed at pathway between pastures	no	no	SUNP0288
TN03	51.4875	14.3297	2020-11-15	05:40:28	night	wolf	2	adult	trotting relaxed at pathway between pastures	no	no	SUNP0118
TN03	51.4875	14.3297	2020-11-15	05:40:29	night	wolf	2	adult	trotting relaxed at pathway between pastures	no	no	SUNP0119
TN03	51.4875	14.3297	2020-11-15	05:40:31	night	wolf	1	adult	trotting relaxed at pathway between pastures	no	no	SUNP0120
TN03	51.4875	14.3297	2020-11-15	05:40:35	night	wolf	3		trotting relaxed at pathway between pastures	no	no	Wolf 0121
TN03	51.4875	14.3297	2020-11-15	05:40:35	night	wolf	2		trotting relaxed at pathway between pastures	no	no	Wolf 0122
TN03	51.4875	14.3297	2020-11-15	05:40:38	night	wolf	2	adult	trotting relaxed at pathway between pastures	no	no	SUNP0123
TN03	51.4875	14.3297	2020-11-15	05:45:06	night	wolf	1	subadult	trotting relaxed at pathway between pastures	no	no	SUNP0124
TN03	51.4875	14.3297	2020-11-15	05:41:32	night	wolf	2		trotting relaxed at pathway between pastures	no	no	SUNP0097
TN03	51.4875	14.3297	2020-11-15	05:41:33	night	wolf	2	adult	trotting relaxed at pathway between pastures	no	no	SUNP0098
TN03	51.4875	14.3297	2020-11-15	05:41:34	night	wolf	2	adult	trotting relaxed at pathway between pastures	no	no	SUNP0099
TN03	51.4875	14.3297	2020-11-15	05:41:39	night	wolf	2	subadult	trotting relaxed at pathway between pastures	no	no	SUNP0100
TN03	51.4875	14.3297	2020-11-15	05:41:40	night	wolf	2	subadult	trotting relaxed at pathway between pastures	no	no	SUNP0101
TN03	51.4875	14.3297	2020-11-15	05:41:41	night	wolf	2	subadult	trotting relaxed at pathway between pastures	no	no	SUNP0102
TN03	51.4875	14.3297	2020-11-15	05:54:58	night	wolf	1	subadult	trotting relaxed at pathway between pastures	no	no	SUNP0103
TN03	51.4875	14.3297	2020-11-15	05:53:54	night	wolf	1	subadult	trotting relaxed at pathway between pastures	no	no	SUNP0127
TN03	51.4875	14.3297	2020-11-15	05:54:51	night	wolf	1	subadult	trotting relaxed at pathway between pastures	no	no	SUNP0130
TN03	51.4875	14.3297	2020-11-15	05:54:52	night	wolf	1	subadult	trotting relaxed at pathway between pastures	no	no	SUNP0131
TN03	51.4875	14.3297	2020-11-15	05:54:54	night	wolf	1	subadult	trotting relaxed at pathway between pastures	no	no	SUNP0132
TN03	51.4875	14.3297	2020-11-15	05:54:52	night	wolf	1	subadult	trotting relaxed at pathway between pastures	no	no	SUNP0104
TN03	51.4875	14.3297	2020-11-18	04:50:30	night	wolf	1		trotting relaxed at pathway between pastures	no	no	Wolf 0211
TN03	51.4875	14.3297	2020-12-04	00:15:07	night	wolf	1	adult	trotting relaxed at pathway between pastures	no	no	SUNP0511
TN03	51.4875	14.3297	2020-12-04	00:15:08	night	wolf	1	adult	trotting relaxed at pathway between pastures	no	no	SUNP0512
TN03	51.4875	14.3297	2020-12-04	00:15:09	night	wolf	1	adult	trotting relaxed at pathway between pastures	no	no	SUNP0513
TN03	51.4875	14.3297	2020-12-04	00:15:21	night	wolf	1	adult	trotting relaxed at pathway between pastures	no	no	SUNP0514
TN03	51.4875	14.3297	2020-12-04	00:15:22	night	wolf	1	adult	trotting relaxed at pathway between pastures	no	no	SUNP0515
TN09	51.4839	14.3053	2020-12-04	00:10:25	night	wolf	2	subadult	trotting relaxed at pathway between pastures	no	no	RAEU0251
TN09	51.4839	14.3053	2020-12-04	00:10:26	night	wolf	2	subadult	trotting relaxed at pathway between pastures	no	no	RAEU0252
TN09	51.4839	14.3053	2020-12-04	00:10:27	night	wolf	2	subadult	trotting relaxed at pathway between pastures	no	no	RAEU0253
TN03	51.4875	14.3297	2020-12-28	00:14:14	night	wolf	2		trotting relaxed at pathway between pastures	no	no	Wolf 0220
TN03	51.4875	14.3297	2020-12-28	00:14:15	night	wolf	2		trotting relaxed at pathway between pastures	no	no	Wolf 0221
TN03	51.4875	14.3297	2020-12-28	00:14:16	night	wolf	2		trotting relaxed at pathway between pastures	no	no	Wolf 0222
TN03	51.4875	14.3297	2020-12-30	02:41:45	night	wolf	1	subadult	trotting relaxed at pathway between pastures	no	no	SUNP0256
TN03	51.4875	14.3297	2020-12-30	02:41:46	night	wolf	1	subadult	trotting relaxed at pathway between pastures	no	no	SUNP0257
TN03	51.4875	14.3297	2020-12-30	02:41:04	night	wolf	1	subadult	trotting relaxed at pathway between pastures	no	no	SUNP0258
TN01	51.4811	14.3011	2021-01-09	01:51:49	night	wolf	1		trotting relaxed at pathway between pastures	no	no	SUNP0433
TN05	51.4833	14.3053	2021-01-09	01:43:46	night	wolf	1		trotting relaxed at pathway between pastures	no	no	SUNP0681
TN05	51.4833	14.3053	2021-01-09	01:46:44	night	wolf	1		trotting relaxed at pathway between pastures	no	no	SUNP0683
TN09	51.4839	14.3053	2021-01-09	01:46:08	night	wolf	1	juvenil	crossing the pathway	no	no	RAEU0271
TN09	51.4839	14.3053	2021-01-09	01:46:10	night	wolf	1	juvenil	crossing the pathway	no	no	RAEU0272
TN09	51.4839	14.3053	2021-01-09	01:46:01	night	wolf	1	juvenil	crossing the pathway	no	no	RAEU0273
TN09	51.4839	14.3053	2021-01-09	02:16:53	night	wolf	1	subadult	trotting relaxed at pathway between pastures	no	no	RAEU0277
TN09	51.4839	14.3053	2021-01-09	02:16:54	night	wolf	1	subadult	trotting relaxed at pathway between pastures	no	no	RAEU0278
TN03	51.4875	14.3297	2021-01-14	19:34:03	night	wolf	1	adult	trotting relaxed at pathway between pastures	no	no	SUNP0547
TN03	51.4875	14.3297	2021-01-14	19:34:04	night	wolf	1	adult	trotting relaxed at pathway between pastures	no	no	SUNP0548
TN05	51.4833	14.3053	2021-01-14	19:29:47	night	wolf	1		trotting relaxed at pathway between pastures	no	no	SUNP0761
TN05	51.4833	14.3053	2021-01-14	21:35:00	night	wolf	1		trotting towards camera	no	no	SUNP0763
TN05	51.4833	14.3053	2021-01-14	21:35:01	night	wolf	1		trotting towards camera	no	no	SUNP0764
TN03	51.4875	14.3297	2021-01-22	06:33:35	night	wolf	1		trotting relaxed at pathway between pastures	no	no	SUNP0052
TN03	51.4875	14.3297	2021-01-22	06:33:36	night	wolf	1		trotting relaxed at pathway between pastures	no	no	SUNP0053
TN03	51.4875	14.3297	2021-01-22	06:33:38	night	wolf	1		trotting relaxed at pathway between pastures	no	no	SUNP0054
TN03	51.4875	14.3297	2021-01-22	06:44:39	night	wolf	1		trotting relaxed at pathway between pastures	no	no	SUNP0055
TN03	51.4875	14.3297	2021-01-22	06:44:40	night	wolf	1		trotting relaxed at pathway between pastures	no	no	SUNP0056
TN03	51.4875	14.3297	2021-01-22	06:44:41	night	wolf	1		trotting relaxed at pathway between pastures	no	no	SUNP0057
TN03	51.4875	14.3297	2021-01-24	13:45:47	day	wolf	1	adult	trotting relaxed at pathway between pastures	no	no	SUNP0076
TN03	51.4875	14.3297	2021-02-24	19:51:44	night	wolf	1		trotting relaxed at pathway between pastures	no	no	SUNP0778
TN03	51.4875	14.3297	2021-02-24	19:51:45	night	wolf	1		trotting relaxed at pathway between pastures	no	no	SUNP0779
TN03	51.4875	14.3297	2021-02-24	19:51:47	night	wolf	1		trotting relaxed at pathway between pastures	no	no	SUNP0780
TN01	51.4811	14.3011	2021-03-02		day or night		1				no
TN02	51.4822	14.3	2021-03-02		day or night		1				no
TN02	51.4822	14.3	2021-03-02		day or night	hare	1				no
TN02	51.4822	14.3	2021-03-02		day or night	red fox	1				no
TN03	51.4875	14.3297	2021-03-02		day or night	red fox	1				no
TN03	51.4875	14.3297	2021-03-02	20:56:00	night	wolf	1		trotting relaxed at pathway between pastures		no
TN03	51.4875	14.3297	2021-03-02	20:56:00	night	wolf	1		trotting relaxed at pathway between pastures		no
TN03	51.4875	14.3297	2021-03-02	20:56:00	night	wolf	1		trotting relaxed at pathway between pastures		no
TN04	51.4808	14.3383	2021-03-02		day or night		1				no
TN05	51.4833	14.3053	2021-03-02		day or night		1				no
TN05	51.4833	14.3053	2021-03-02		day or night	red fox	1				no
TN05	51.4833	14.3053	2021-03-02		day or night	racoon dog	1				no
TN05	51.4833	14.3053	2021-03-02		day or night	roe deer	1				no
TN05	51.4833	14.3053	2021-03-02		day or night	hare	1				no
TN05	51.4833	14.3053	2021-03-02		day	crane	1				no
TN09	51.4839	14.3053	2021-03-02		day or night		1				no
TN09	51.4839	14.3053	2021-03-02		day or night	hare	1				no
TN09	51.4839	14.3053	2021-03-02		night	red fox	1				no
TN09	51.4839	14.3053	2021-03-02		night	roe deer	1				no
TN01	51.4811	14.3011	2021-03-03		night	hare	1				no
TN05	51.4833	14.3053	2021-03-04	22:09:37	night	wolf	1		trotting relaxed at pathway between pastures	no	no	Wolf TN05 0063
TN05	51.4833	14.3053	2021-03-04	22:09:38	night	wolf	1		trotting relaxed at pathway between pastures	no	no	Wolf TN05 0064
TN01	51.4811	14.3011	2021-03-08		night	red fox	1				no
TN01	51.4811	14.3011	2021-03-14		day	domestic dog	1				no
TN02	51.4822	14.3	2021-03-15		night	badger	1				no
TN02	51.4822	14.3	2021-03-16		day or night	racoon dog	1				no
TN03	51.4875	14.3297	2021-03-16	05:19:00	day or night		1				no
TN03	51.4875	14.3297	2021-03-16	05:19:00	day or night	hare	1				no
TN03	51.4875	14.3297	2021-03-16	05:25:00	day	wolf	1	?	trotting		no
TN03	51.4875	14.3297	2021-03-16	20:50:36	night	wolf	1	?	trotting	no	no	Wolf 0486 (1)
TN03	51.4875	14.3297	2021-03-16	20:50:37	night	wolf	1	?	trotting	no	no
TN03	51.4875	14.3297	2021-03-16	20:50:38	night	wolf	1	?	trotting	no	no
TN05	51.4833	14.3053	2021-03-16	1900-01-20	night	wolf	1		trotting relaxed at pathway between pastures	no	no	Wolf TN05 (1)
TN05	51.4833	14.3053	2021-03-16	20:43:45	night	wolf	1		crossing the pathway	yes	no	Wolf TN05 (2)
TN05	51.4833	14.3053	2021-03-16	20:43:49	night	wolf	1		crossing the pathway	yes	no	Wolf TN05 (3)
TN01	51.4811	14.3011	2021-03-25		day or night		1				no
TN01	51.4811	14.3011	2021-03-25		day or night	red fox	1				no
TN01	51.4811	14.3011	2021-03-25		day or night	hare	1				no
TN01	51.4811	14.3011	44280	0.99375	night	wolf	2		2 wolves trotting at a good pace at pathway between pastures	no	no	Wolf TN01 0037
TN01	51.4811	14.3011	2021-03-25	23:51:00	night	wolf	2		2 wolves trotting at a good pace at pathway between pastures	no	no	Wolf TN01 0038
TN01	51.4811	14.3011	2021-03-25	23:51:00	night	wolf	2		2 wolves trotting at a good pace at pathway between pastures	no	no	Wolf TN01 0039
TN02	51.4822	14.3	2021-03-25		day or night		1				no
TN02	51.4822	14.3	2021-03-25		day or night	red fox	1				no
TN02	51.4822	14.3	2021-03-25		day or night	wild boar	1				no
TN02	51.4822	14.3	2021-03-25		day or night	beech martin	1				no
TN02	51.4822	14.3	2021-03-25		day or night	racoon dog	1				no
TN03	51.4875	14.3297	2021-03-25		day or night	hare	1				no
TN03	51.4875	14.3297	2021-03-25		day or night	wild boar	1				no
TN03	51.4875	14.3297	2021-03-25		day or night		1				no
TN03	51.4875	14.3297	2021-03-25		day or night	hare	1				no
TN03	51.4875	14.3297	2021-03-25		day or night	wild boar	1				no
TN03	51.4875	14.3297	2021-03-25	23:56:36	night	wolf	1		trotting relaxed at pathway between pastures	no	no	Wolf TN03 0774 (1)
TN03	51.4875	14.3297	2021-03-25	23:56:38	night	wolf	1		trotting relaxed at pathway between pastures	no	no	Wolf TN03 0774 (2)
TN03	51.4875	14.3297	2021-03-25	23:56:39	night	wolf	1		trotting relaxed at pathway between pastures	no	no	Wolf TN03 0774 (3)
TN03	51.4875	14.3297	2021-03-25	23:56:49	night	wolf	1		trotting relaxed at pathway between pastures	no	no	Wolf TN03 0774 (4)
TN03	51.4875	14.3297	2021-03-25	23:56:50	night	wolf	1		trotting relaxed at pathway between pastures	no	no	Wolf TN03 0774 (5)
TN03	51.4875	14.3297	2021-03-25	23:56:52	night	wolf	1		trotting relaxed at pathway between pastures	no	no	Wolf TN03 0774 (6)
TN04	51.4808	14.3383	2021-03-25		day or night	hare	1				no
TN04	51.4808	14.3383	2021-03-25		day or night		1				no
TN04	51.4808	14.3383	2021-03-25	11:07:00	day	horse	1		at the fence		no
TN04	51.4808	14.3383	2021-03-25	09:14:00	day	horse	1		at the fence		no
TN04	51.4808	14.3383	2021-03-25	06:11:00	day	horse	1		at the fence		no
TN04	51.4808	14.3383	2021-03-25	13:57:00	day	horse	1		at the fence		no
TN04	51.4808	14.3383	2021-03-25	04:54:00	night	horse	1		at the fence		no
TN04	51.4808	14.3383	2021-03-25	00:56:00	night	horse	1		at the fence		no
TN04	51.4808	14.3383	2021-03-25	14:30:00	day	horse	1		at the fence		no
TN04	51.4808	14.3383	2021-03-25	08:38:00	day	horse	1		at the fence		no
TN04	51.4808	14.3383	2021-03-25	17:02:00	day	horse	1		at the fence		no
TN07	51.4789	14.2997	2021-03-25		day or night		1				no
TN07	51.4789	14.2997	2021-03-25		day or night	hare	1				no
TN07	51.4789	14.2997	2021-03-25		day or night	horse	1		at the fence		no
TN09	51.4839	14.3053	2021-03-25		day or night		1				no
TN09	51.4839	14.3053	2021-03-25		day or night	hare	1				no
TN09	51.4839	14.3053	2021-03-25		day or night	red fox	1				no
TN09	51.4839	14.3053	2021-03-25		day or night	wild boar	1				no
TN09	51.4839	14.3053	2021-03-25		day or night	roe deer	1				no
TN09	51.4839	14.3053	2021-03-25		day or night	domestic dog	1				no
TN01	51.4811	14.3011	2021-03-28	21:47:19	night	wolf	1		comes from pasture	no	no	SUNP0033
TN01	51.4811	14.3011	2021-03-28	21:47:21	night	wolf	1		comes from pasture	no	no	SUNP0034
TN01	51.4811	14.3011	2021-03-28	21:47:29	night	wolf	1		trotting relaxed at pathway between pastures	no	no	SUNP0035
TN01	51.4811	14.3011	2021-03-28	21:47:31	night	wolf	1		trotting relaxed at pathway between pastures	no	no	SUNP0036
TN01	51.4811	14.3011	2021-03-28	21:47:44	night	wolf	1		comes from pasture	no	no	SUNP0037
TN01	51.4811	14.3011	2021-03-28	21:47:46	night	wolf	1		comes from pasture	no	no	SUNP0038
TN01	51.4811	14.3011	2021-03-28	21:47:53	night	wolf	1	adult	comes from pasture	no	no	SUNP0039
TN01	51.4811	14.3011	2021-03-28	21:47:54	night	wolf	1	adult	comes from pasture	no	no	SUNP0040
TN05	51.4833	14.3053	2021-03-31		day or night		1				no
TN05	51.4833	14.3053	2021-03-31		night	snipe	1				no
TN05	51.4833	14.3053	2021-03-31		day or night	hare	1				no
TN05	51.4833	14.3053	2021-03-31		day or night	red fox	1				no
TN05	51.4833	14.3053	2021-03-31		day or night	wild boar	1				no
TN05	51.4833	14.3053	2021-03-31	01:44:00	day or night	horse	1		at the fence		no
TN05	51.4833	14.3053	2021-03-31	16:51:00	day or night	horse	1		at the fence		no
TN05	51.4833	14.3053	2021-03-31	19:27:00	day or night	horse	1		at the fence		no
TN05	51.4833	14.3053	2021-03-31	19:31:00	day or night	horse	1		at the fence		no
TN05	51.4833	14.3053	2021-03-31	12:49:00	day or night	horse	1		at the fence		no
TN05	51.4833	14.3053	2021-03-31	12:49:00	day or night	horse	1		at the fence		no
TN05	51.4833	14.3053	2021-03-31	01:45:00	day or night	horse	1		at the fence		no
TN05	51.4833	14.3053	2021-03-31	19:44:00	day or night	horse	1		at the fence		no
TN05	51.4833	14.3053	2021-03-31	19:44:00	day or night	horse	1		at the fence		no
TN05	51.4833	14.3053	2021-03-31	17:13:00	day or night	horse	1		at the fence		no
TN05	51.4833	14.3053	2021-03-31	14:41:00	day or night	horse	1		at the fence		no
TN05	51.4833	14.3053	2021-03-31	10:17:00	day or night	horse	1		at the fence		no
TN05	51.4833	14.3053	2021-04-05	19:09:48	night	wolf	1			no	no	Wolf TN05 xx.04.21_1152(4)
TN05	51.4833	14.3053	2021-04-22	22:37:25	night	wolf	1		trotting relaxed at pathway between pastures	no	no	Wolf TN05_22.4.21_2661
TN05	51.4833	14.3053	2021-04-22	22:37:27	night	wolf	1		trotting relaxed at pathway between pastures	no	no	Wolf TN05_22.4.21_2662
TN01	51.4811	14.3011	2021-04-30		day or night		1				no
TN01	51.4811	14.3011	2021-04-30		day or night	hare	1				no
TN01	51.4811	14.3011	2021-04-30		day or night	red fox	1				no
TN01	51.4811	14.3011	2021-04-30		day or night	roe deer	1				no
TN01	51.4811	14.3011	2021-04-30		day or night	wild boar	1				no
TN01	51.4811	14.3011	2021-04-30		day or night	horse	1				no
TN01	51.4811	14.3011	2021-04-30		day or night	horse	1				no
TN01	51.4811	14.3011	2021-04-30		evening	horse	1				no
TN02	51.4822	14.3	2021-04-30		day or night		1				no
TN02	51.4822	14.3	2021-04-30		day or night	hare	1				no
TN02	51.4822	14.3	2021-04-30		day or night	red fox	1				no
TN02	51.4822	14.3	2021-04-30		day or night	roe deer	1				no
TN03	51.4875	14.3297	2021-04-30		day or night	wild boar	1				no
TN03	51.4875	14.3297	2021-04-30		day or night		1				no
TN03	51.4875	14.3297	2021-04-30		day or night	red fox	1				no
TN03	51.4875	14.3297	2021-04-30		day or night	hare	1				no
TN03	51.4875	14.3297	2021-04-30		day or night	wild boar	1				no
TN03	51.4875	14.3297	2021-04-30		day or night	roe deer	1				no
TN03	51.4875	14.3297	2021-04-30		day or night	domestic cat	1				no
TN03	51.4875	14.3297	2021-04-30		day or night	hooded crow	1				no
TN03	51.4875	14.3297	2021-04-30	20:31:00	day	wolf	1	adult	trotting towards pasture		no
TN03	51.4875	14.3297	2021-04-30	20:31:00	day	wolf	1	adult	trotting towards pasture		no
TN03	51.4875	14.3297	2021-04-30	01:36:00	night	domestic cat	1		trotting		no
TN04	51.4808	14.3383	2021-04-30		day or night	horse	1				no
TN04	51.4808	14.3383	2021-04-30		day or night		1				no
TN04	51.4808	14.3383	2021-04-30		day or night	hare	1				no
TN04	51.4808	14.3383	2021-04-30		day or night	horse	1		running		no
TN04	51.4808	14.3383	2021-04-30		day or night	horse	1		grazing		no
TN04	51.4808	14.3383	2021-04-30	18:55:00	day	horse	1		running	yes	no
TN05	51.4833	14.3053	2021-04-30		day or night		1				no
TN05	51.4833	14.3053	2021-04-30		day or night	hare	1				no
TN05	51.4833	14.3053	2021-04-30		day or night	red fox	1				no
TN05	51.4833	14.3053	2021-04-30		day or night	racoon dog	1				no
TN05	51.4833	14.3053	2021-04-30		day or night	horse	1		grazing		no
TN05	51.4833	14.3053	2021-04-30		day or night	horse	1		running		no
TN05	51.4833	14.3053	2021-04-30		day or night	hare	1				no
TN05	51.4833	14.3053	2021-04-30		night	red fox	1				no	Belegbild
TN05	51.4833	14.3053	2021-04-30		night	racoon dog	1				no	Belegbild
TN05	51.4833	14.3053	2021-04-30		day	horse	1		running		no	Belegbild
TN05	51.4833	14.3053	2021-04-30		day	horse	6		grazing		no	Belegbild
TN05	51.4833	14.3053	2021-04-30	02:23:00	night	wolf	1	?			no	Belegbild
TN07	51.4789	14.2997	2021-04-30		day or night		1				no
TN07	51.4789	14.2997	2021-04-30		day or night	roe deer	1				no
TN07	51.4789	14.2997	2021-04-30		day or night	wild boar	1				no
TN07	51.4789	14.2997	2021-04-30		day or night	red fox	1				no
TN07	51.4789	14.2997	2021-04-30		day or night	hare	1				no
TN07	51.4789	14.2997	2021-04-30	00:16:00	night	red fox	1				no
TN07	51.4789	14.2997	2021-04-30	08:37:00	day	horse	1		grazing		no	Belegvideo
TN09	51.4839	14.3053	2021-04-30		day or night		1				no
TN09	51.4839	14.3053	2021-04-30		day or night	roe deer	1				no
TN09	51.4839	14.3053	2021-04-30		day or night	wild boar	1				no
TN09	51.4839	14.3053	2021-04-30		day or night	red fox	1				no
TN09	51.4839	14.3053	2021-04-30		day or night	hare	1				no
TN07	51.4789	14.2997	2021-05-01	22:02:00	night	roe deer	1				no
TN03	51.4875	14.3297	2021-05-03		day or night	red fox	1				no
TN05	51.4833	14.3053	2021-05-03	23:29:00	night	wolf	1	?			no	Belegbild
TN07	51.4789	14.2997	2021-05-03	04:38:00	dawn	wild boar	1				no
TN09	51.4839	14.3053	2021-05-03	03:30:00	night	wild boar	1				no
TN07	51.4789	14.2997	2021-05-04	09:45:00	dawn	hare	1				no	Belegvideo
TN05	51.4833	14.3053	2021-05-05	04:54:00	dawn	wolf	1	?			no	Belegbild
TN05	51.4833	14.3053	2021-05-05	04:54:00	dawn	wolf	1	?			no	Belegbild
TN07	51.4789	14.2997	2021-05-05	00:23:00	night	car	1				no	Belegvideo
TN02	51.4822	14.3	2021-05-07	21:56:00	night	roe deer	1				no
TN04	51.4808	14.3383	2021-05-08	17:59:00	day	horse	1		observing		no
TN03	51.4875	14.3297	2021-05-09	04:39:00	dawn	wild boar	1		on the pathway		no
TN02	51.4822	14.3	2021-05-10	16:03:00	day	horse	1				no
TN03	51.4875	14.3297	2021-05-10		day or night	racoon	1				no
TN01	51.4811	14.3011	2021-05-12		night	roe deer	1				no
TN03	51.4875	14.3297	2021-05-12		day or night		1				no
TN03	51.4875	14.3297	2021-05-14	12:28:00	day	hooded crow	1		on the pathway		no
TN03	51.4875	14.3297	2021-05-14	21:46:00	night	roe deer	1		trotting		no
TN05	51.4833	14.3053	2021-05-14	20:35:00	evening	wolf	1	Jährling ?			no	Belegbild
TN02	51.4822	14.3	2021-05-22	03:02:00	night	wild boar	1				no
TN02	51.4822	14.3	2021-05-22	03:03:00	night	wild boar	1				no
TN01	51.4811	14.3011	2021-05-23		night	wild boar	1				no
TN02	51.4822	14.3	2021-05-31	20:14:00	evening	red fox	1				no
TN02	51.4822	14.3	2021-06-01	06:23:00	day	hare	1				no
TN04	51.4808	14.3383	2021-07-01		day or night		1				no
TN04	51.4808	14.3383	2021-07-01		day or night	horse	1		at the fence		no
TN04	51.4808	14.3383	2021-07-01		day or night	horse	1		at the fence		no
TN07	51.4789	14.2997	2021-07-01		day or night		1				no
TN07	51.4789	14.2997	2021-07-01		day	horse	1		grazing		no	Belegvideo
TN07	51.4789	14.2997	2021-07-01		day	hare	1				no	Belegvideo
TN01	51.4811	14.3011	2021-07-04		day or night		1				no
TN01	51.4811	14.3011	2021-07-04		dawn	hare	1				no
TN01	51.4811	14.3011	2021-07-04		day	horse	1		grazing		no
TN02	51.4822	14.3	2021-07-04		day or night		1				no
TN02	51.4822	14.3	2021-07-04		day or night	red fox	1				no
TN02	51.4822	14.3	2021-07-04		day or night	racoon dog	1				no
TN02	51.4822	14.3	2021-07-04		day or night	hare	1				no
TN02	51.4822	14.3	2021-07-04		day or night	horse	1		trotting		no
TN03	51.4875	14.3297	2021-07-04	05:25:00	day	wolf	1	?	trotting		no
TN03	51.4875	14.3297	2021-07-04	05:25:00	day	wolf	1	?	trotting		no
TN05	51.4833	14.3053	2021-07-04		day or night		1				no
TN05	51.4833	14.3053	2021-07-04		day or night	hare	1				no
TN05	51.4833	14.3053	2021-07-04		day or night	horse	1		grazing		no
TN09	51.4839	14.3053	2021-07-04		day or night		1				no
TN09	51.4839	14.3053	2021-07-04		day or night	red fox	1				no
TN09	51.4839	14.3053	2021-07-04		day or night	badger	1				no
TN09	51.4839	14.3053	2021-07-04		day or night	wild boar	1				no
TN09	51.4839	14.3053	2021-07-04		day or night	domestic dog	1				no
TN01	51.4811	14.3011	2021-07-05	05:24:00	day	wolf	1		trotting relaxed at pathway between pastures	no	no	Wolf Terra Nova 2021-00204
TN01	51.4811	14.3011	2021-07-05	05:24:00	day	wolf	1		trotting	no	no	SUNP0004
TN03	51.4875	14.3297	2021-07-05		day or night		1				no
TN03	51.4875	14.3297	2021-07-05		day	hare	1				no	1795
TN03	51.4875	14.3297	2021-07-05		day	domestic dog	1				no	2216
TN03	51.4875	14.3297	2021-07-05	05:25:01	day	wolf	1	?	trotting	no	no	SUNP0016
TN03	51.4875	14.3297	2021-07-05	05:25:02	day	wolf	1	?	trotting	no	no	SUNP0017
TN03	51.4875	14.3297	2021-07-05	05:25:04	day	wolf	1	?	trotting	no	no	SUNP0018
TN03	51.4875	14.3297	2021-07-05	05:25:24	day	wolf	1	?	trotting	no	no	SUNP0019
TN03	51.4875	14.3297	2021-07-05	05:25:25	day	wolf	1	?	trotting	no	no	SUNP0020
TN03	51.4875	14.3297	2021-07-05	05:25:26	day	wolf	1	?	trotting	no	no	SUNP0021
TN05	51.4833	14.3053	2021-07-06	23:04:51	night	wolf	1	?	trotting relaxed at pathway between pastures	no	no	Wolf TN05 0164(2)
TN05	51.4833	14.3053	2021-07-06	23:05:38	night	wolf	1	?	trotting relaxed at pathway between pastures	no	no	Wolf TN05 0164 (4)
TN05	51.4833	14.3053	2021-07-06	23:05:41	night	wolf	1	?	trotting relaxed at pathway between pastures	no	no	Wolf TN05 0164 (8)
TN07	51.4789	14.2997	2021-07-06	23:05:38	night	wolf	1		trotting relaxed at pathway between pastures	no	no	Wolf TN07 0174 (4)
TN07	51.4789	14.2997	2021-07-06	23:45:41	night	wolf	1		trotting relaxed at pathway between pastures	no	no	Wolf TN07 0174 (8)
TN07	51.4789	14.2997	2021-07-06	23:45:42	night	wolf	1		trotting relaxed at pathway between pastures	no	no	Wolf TN07 0174 (9)
TN05	51.4833	14.3053	2021-07-08	23:05:42	night	wolf	1	?	trotting relaxed at pathway between pastures	no	no	Wolf TN05 0164 (9)
TN05	51.4833	14.3053	2021-07-08	02:02:28	night	wolf	1		crossing the pathway	no	no	Wolf TN05 0376 (1)
TN05	51.4833	14.3053	2021-07-08	02:02:27	night	wolf	1		crossing the pathway	no	no	Wolf TN05 0376 (2)
TN01	51.4811	14.3011	2021-07-22	06:20:41	day	wolf	1		trotting	no	no	SUNP2352
TN09	51.4839	14.3053	2021-07-27		day or night		1				no
TN09	51.4839	14.3053	2021-07-27		night	roe deer	1				no
TN09	51.4839	14.3053	2021-07-27		night	badger	1				no
TN09	51.4839	14.3053	2021-07-27		night	red fox	1				no
TN09	51.4839	14.3053	2021-07-27		day	person	1				no
TN09	51.4839	14.3053	2021-07-27		night	wild boar	1				no
TN02	51.4822	14.3	2021-08-22		day or night		1				no
TN02	51.4822	14.3	2021-08-22		day	horse	1		grazing		no
TN02	51.4822	14.3	2021-08-22		day	horse	1		trotting		no	Bild Nr 671
TN02	51.4822	14.3	2021-08-22		day	hare	1				no
TN02	51.4822	14.3	2021-08-22		day	domestic dog	1				no	Belegbild Nr. 512
TN02	51.4822	14.3	2021-08-22		day	person	4705				no
TN01	51.4811	14.3011	2021-08-27		day or night		1				no
TN01	51.4811	14.3011	2021-08-27		day	horse	1		trotting		no
TN01	51.4811	14.3011	2021-08-27		day		1				no
TN01	51.4811	14.3011	2021-08-27		day	horse	1		grazing		no
TN01	51.4811	14.3011	2021-08-27		day	domestic dog	1		playing		no
TN03	51.4875	14.3297	2021-08-27		day	person	1				no	1892
TN03	51.4875	14.3297	2021-08-27	02:04:00	night	wolf	1	?	trotting		no	37
TN03	51.4875	14.3297	2021-08-27	02:05:00	night	wolf	1	?	trotting		no	39
TN03	51.4875	14.3297	2021-08-27	06:05:38	dawn	wolf	1	juvenil	trotting relaxed at pathway between pastures	no	no	Wolf_1801
TN04	51.4808	14.3383	2021-08-27		day or night		1				no
TN04	51.4808	14.3383	2021-08-27		day		1				no
TN04	51.4808	14.3383	2021-08-27		day or night	horse	1		grazing		no	7
TN04	51.4808	14.3383	2021-08-27		day or night	horse	1		trotting		no	4
TN05	51.4833	14.3053	2021-08-27		day or night		1				no
TN05	51.4833	14.3053	2021-08-27		day	hare	1				no
TN05	51.4833	14.3053	2021-08-27		day or night	horse	1		grazing		no
TN07	51.4789	14.2997	2021-08-27		day or night	horse	1		grazing		no	Belegvideo
TN07	51.4789	14.2997	2021-08-27		day or night		1				no
TN01	51.4811	14.3011	2021-09-11	06:08:05	day	wolf	1	juvenil	stands and sniffs in opposite direction to the horses		no	Wolf_SUNP1223
TN01	51.4811	14.3011	2021-09-11	06:08:04	day	wolf	1	juvenil	stands and sniffs in opposite direction to the horses		no	Wolf_1222
TN01	51.4811	14.3011	2021-09-11	06:08:07	day	wolf	1	juvenil	stands and sniffs in opposite direction to the horses		no	Wolf_1224
TN03	51.4875	14.3297	2021-09-11	06:05:40	dawn	wolf	1	juvenil	trotting relaxed at pathway between pastures	no	no	Wolf_1802
TN03	51.4875	14.3297	2021-09-11	06:05:41	dawn	wolf	1	juvenil	trotting relaxed at pathway between pastures	no	no	Wolf_1803
TN03	51.4875	14.3297	2021-09-11	06:06:05	dawn	wolf	1	juvenil	trotting relaxed at pathway between pastures	no	no	Wolf_1804
TN03	51.4875	14.3297	2021-09-11	06:06:06	dawn	wolf	1	juvenil	trotting relaxed at pathway between pastures	no	no	Wolf_1805
TN03	51.4875	14.3297	2021-09-11	06:06:40	dawn	wolf	1	juvenil	trotting relaxed at pathway between pastures	no	no	Wolf_1807
TN03	51.4875	14.3297	2021-09-11	06:06:41	dawn	wolf	1	juvenil	trotting relaxed at pathway between pastures	no	no	Wolf_1808
TN03	51.4875	14.3297	2021-09-11	06:06:42	dawn	wolf	1	juvenil	trotting relaxed at pathway between pastures	no	no	Wolf_1809
TN03	51.4875	14.3297	2021-09-11	19:07:00	dawn	wolf	1	juvenil	trotting		no	2149
TN03	51.4875	14.3297	2021-09-11	19:07:00	dawn	wolf	1	juvenil	stands		no	2150
TN03	51.4875	14.3297	2021-09-11	19:07:00	dawn	wolf	1	juvenil	turns back		no	3251
TN09	51.4839	14.3053	2021-09-11	06:03:38	dawn	wolf	1		crossing the pathway	no	no	Wolf_1780
TN09	51.4839	14.3053	2021-09-11	06:03:39	dawn	wolf	1		crossing the pathway	no	no	Wolf_1781
TN09	51.4839	14.3053	2021-09-11	06:03:40	dawn	wolf	1		crossing the pathway	no	no	Wolf_1782
TN05	51.4833	14.3053	2021-09-17	23:47:00	night	wolf	1	?	trotting		no
TN05	51.4833	14.3053	2021-09-17	23:47:00	night	wolf	1	?	trotting		no
TN05	51.4833	14.3053	2021-09-23	07:07:18	day	wolf	1	?	stands	yes	no	Wolf_3891
TN05	51.4833	14.3053	2021-09-23	07:07:00	day	wolf	1	?	stands		no
TN03	51.4875	14.3297	2021-09-28		day or night		1				no
TN03	51.4875	14.3297	2021-09-28	18:47:00	day	wolf	1				no	37
TN03	51.4875	14.3297	2021-09-28	18:47:00	day	wolf	1				no	38
TN03	51.4875	14.3297	2021-09-28	19:07:38	day	wolf	1	juvenil	stands	no	no	Wolf_2149
TN03	51.4875	14.3297	2021-09-28	19:07:39	day	wolf	1	juvenil	stands	no	no	Wolf_2150
TN03	51.4875	14.3297	2021-09-28	19:07:40	day	wolf	1	juvenil	turns in front of the camera	no	no	Wolf_2151
TN05	51.4833	14.3053	2021-10-11	06:40:00	day	wolf	1	?	trotting relaxed at pathway between pastures		no
TN05	51.4833	14.3053	2021-10-11	06:40:00	day	wolf	1	?	trotting relaxed at pathway between pastures		no
TN01	51.4811	14.3011	2021-10-15		day or night		1				no
TN01	51.4811	14.3011	2021-10-15		day or night	red fox	1				no	22
TN01	51.4811	14.3011	2021-10-15		day or night	horse	1		grazing		no	74
TN02	51.4822	14.3	2021-10-15		day or night		1				no
TN02	51.4822	14.3	2021-10-15		day or night	red fox	1				no	109
TN02	51.4822	14.3	2021-10-15		day or night		1				no
TN02	51.4822	14.3	2021-10-15		day or night	red fox	1				no	68
TN02	51.4822	14.3	2021-10-15		day or night	hare	1				no
TN03	51.4875	14.3297	2021-10-15	18:47:00	day	wolf	1				no	39
TN04	51.4808	14.3383	2021-10-15		day or night		1				no
TN04	51.4808	14.3383	2021-10-15		day	horse	1		grazing		no	13
TN05	51.4833	14.3053	2021-10-15		day or night		1				no
TN05	51.4833	14.3053	2021-10-15		dawn	hare	1				no	517
TN07	51.4789	14.2997	2021-10-15		day or night		1				no
TN07	51.4789	14.2997	2021-10-15		day	horse	1		grazing		no	26
TN09	51.4839	14.3053	2021-10-15		day or night		1				no
TN09	51.4839	14.3053	2021-10-15		day or night		1				no	143
TN03	51.4875	14.3297	2021-10-18	16:07:00	day	wolf	1				no	715
TN03	51.4875	14.3297	2021-10-18	16:07:00	day	wolf	1				no	716
TN03	51.4875	14.3297	2021-10-18	16:07:00	day	wolf	1				no	717
TN05	51.4833	14.3053	2021-10-22	08:05:14	day	wolf	1	adult	trotting relaxed at pathway between pastures		no	Wolf_0435
TN01	51.4811	14.3011	2021-10-24	09:47:40	day	wolf	1		running at the pathway	no	no	Wolf_0790
TN01	51.4811	14.3011	2021-10-24	09:47:01	day	wolf	1		running at the pathway	no	no	Wolf_0791
TN01	51.4811	14.3011	2021-10-24	09:47:02	day	wolf	1		running at the pathway	no	no	Wolf_0792
TN03	51.4875	14.3297	2021-10-24		day or night		1				no
TN03	51.4875	14.3297	2021-10-24		day or night	hare	1				no	183
TN03	51.4875	14.3297	2021-10-24		day or night	hooded crow	1				no	28
TN03	51.4875	14.3297	2021-10-24	09:51:59	day	wolf	1	adult	trotting relaxed at pathway between pastures	no	no	Wolf0717
TN03	51.4875	14.3297	2021-10-24	09:51:56	day	wolf	1	adult	trotting relaxed at pathway between pastures	no	no	Wolf_0715
TN03	51.4875	14.3297	2021-10-24	09:51:57	day	wolf	1	adult	trotting relaxed at pathway between pastures	no	no	Wolf_0716
TN07	51.4789	14.2997	2021-10-24	09:48:46	day	wolf	1	adult	comes from pasture	no	no	Wolf_0097
TN07	51.4789	14.2997	2021-10-24	09:48:47	day	wolf	1	adult	comes from pasture	no	no	Wolf_0098
TN03	51.4875	14.3297	2021-10-25		day or night	red fox	1				no
TN03	51.4875	14.3297	2021-10-25		day or night	horse	1		grazing		no
TN03	51.4875	14.3297	2021-10-25		day or night		1				no
TN03	51.4875	14.3297	2021-10-25		day	red fox	1				no
TN03	51.4875	14.3297	2021-10-25		day	domestic dog	1				no	110
TN03	51.4875	14.3297	2021-10-25	09:36:00	day	wolf	1	?			no	292
TN03	51.4875	14.3297	2021-10-25	09:36:00	day	wolf	1	?			no	293
TN03	51.4875	14.3297	2021-10-25	09:36:00	day	wolf	1	?			no	294
TN05	51.4833	14.3053	2021-10-25		day or night		1				no
TN05	51.4833	14.3053	2021-10-25		day or night	horse	1		grazing		no	913
TN09	51.4839	14.3053	2021-10-25		day or night		1				no
TN09	51.4839	14.3053	2021-10-25		day or night	red fox	1				no	132
TN09	51.4839	14.3053	2021-10-25		day or night	hare	1				no
TN01	51.4811	14.3011	2021-10-26		day or night		1				no
TN01	51.4811	14.3011	2021-10-26		day or night	hare	1				no
TN01	51.4811	14.3011	2021-10-26		day or night	red fox	1				no
TN01	51.4811	14.3011	2021-10-26		day or night	horse	1		grazing		no
TN07	51.4789	14.2997	2021-10-26		day or night		1				no
TN07	51.4789	14.2997	2021-10-26		day or night	red fox	1				no	Belegbild_0084
TN07	51.4789	14.2997	2021-10-26		day or night	hare	1				no
TN07	51.4789	14.2997	2021-10-26		day or night	horse	1		grazing		no
TN07	51.4789	14.2997	2021-10-26		dawn	horse	1		running		no	Belegbild_0040
TN02	51.4822	14.3	2021-10-31	00:29:00	day or night	wolf	1			no	no	106
TN02	51.4822	14.3	2021-10-31	00:29:00	day or night	wolf	1			no	no	211
TN04	51.4808	14.3383	2021-10-31		day or night		1				no
TN04	51.4808	14.3383	2021-10-31		day or night	horse	1		grazing		no	14
TN04	51.4808	14.3383	2021-10-31		day or night		1				no
TN04	51.4808	14.3383	2021-10-31		day or night	horse	1		grazing		no	8
TN07	51.4789	14.2997	2021-10-31	00:29:24	night	wolf	1	adult	crossing the pathway	no	no	Wolf_0106
TN07	51.4789	14.2997	2021-10-31	00:29:26	night	wolf	1	adult	crossing the pathway	no	no	Wolf_0107
TN07	51.4789	14.2997	2021-10-31	00:30:05	night	wolf	1	?	trotting relaxed at pathway between pastures	no	no	Wolf_0029
TN07	51.4789	14.2997	2021-10-31	00:30:08	night	wolf	1	?	trotting relaxed at pathway between pastures	no	no	Wolf_0030
TN05	51.4833	14.3053	2021-11-02	07:24:12	dawn	wolf	1	?	trotting relaxed at pathway between pastures		no	Wolf_0526
TN05	51.4833	14.3053	2021-11-02	07:24:13	dawn	wolf	1	?	trotting relaxed at pathway between pastures		no	Wolf_0527
TN05	51.4833	14.3053	2021-11-02	07:24:16	dawn	wolf	1	?	trotting relaxed at pathway between pastures		no	Wolf_0528
TN07	51.4789	14.2997	2021-11-09	18:59:51	night	wolf	1	?	trotting relaxed at pathway between pastures	no	no	Wolf_0117
TN07	51.4789	14.2997	2021-11-09	18:59:53	night	wolf	1	?	trotting relaxed at pathway between pastures		no	Wolf_0118
TN02	51.4822	14.3	2021-11-16	05:45:15	day or night	wolf	1		trotting towards pasture	yes	no	Wolf_0211
TN07	51.4789	14.2997	2021-11-16	05:45:15	night	wolf	1	?	crossing the pathway	no	no	Wolf_0211
TN01	51.4811	14.3011	2021-11-17	00:15:49	night	wolf	1		in the pastures	no	no	Wolf1195
TN01	51.4811	14.3011	2021-11-17	00:15:54	night	wolf	1		in the pastures	no	no	Wolf1197
TN01	51.4811	14.3011	2021-11-17	00:15:50	night	wolf	1				no	Wolf1196
TN03	51.4875	14.3297	2021-11-17	05:25:00	day	wolf	1		trotting relaxed at pathway between pastures	no	no	Wolf Terra Nova 2021-0020
TN02	51.4822	14.3	2021-11-24		day or night		1				no
TN02	51.4822	14.3	2021-11-24		day or night	domestic dog	1				no	4
TN02	51.4822	14.3	2021-11-24		day or night	hare	1				no	84
TN02	51.4822	14.3	2021-11-24		day or night	red fox	1				no	46
TN09	51.4839	14.3053	2021-11-29	05:50:31	night	hare	69				no	RAEU0050
TN09	51.4839	14.3053	2021-11-29	13:50:01	day	red fox	117				no	RAEU0079
TN09	51.4839	14.3053	2021-12-01	16:11:31	day	wolf	1		trotting relaxed at pathway between pastures	no	no	Wolf RAEU0106
TN09	51.4839	14.3053	2021-12-01	16:11:32	day	wolf	1		trotting relaxed at pathway between pastures	no	no	Wolf RAEU0107
TN09	51.4839	14.3053	2021-12-01	16:11:33	day	wolf	1		trotting relaxed at pathway between pastures	no	no	Wolf RAEU0108
TN01	51.4811	14.3011	2021-12-04		day or night		1				no
TN01	51.4811	14.3011	2021-12-04		day or night	red fox	1				no
TN01	51.4811	14.3011	2021-12-04		day or night	hare	1				no
TN01	51.4811	14.3011	2021-12-04		day or night	horse	1		grazing		no	214
TN01	51.4811	14.3011	2021-12-04	23:03:22	night	wolf	1		trotting relaxed at pathway between pastures	no	no	Wolf_0013
TN05	51.4833	14.3053	2021-12-05		day or night		44597				no
TN05	51.4833	14.3053	2021-12-05		day or night		1				no
TN05	51.4833	14.3053	2021-12-05		day or night		1				no
TN05	51.4833	14.3053	2021-12-05		day or night		1				no
TN05	51.4833	14.3053	2021-12-05	16:12:00	dawn	wolf	1		trotting relaxed at pathway between pastures		no	Wolf0004
TN09	51.4839	14.3053	2021-12-05		day or night		1				no
TN09	51.4839	14.3053	2021-12-05		day or night	hare	1				no	7
TN09	51.4839	14.3053	2021-12-05		day or night	red fox	1				no	38
TN09	51.4839	14.3053	2021-12-05		day or night	wild boar	1				no	11
TN05	51.4833	14.3053	2021-12-07	18:00:55	night	wolf	1		trotting relaxed at pathway between pastures	yes	no	Wolf_0307
TN05	51.4833	14.3053	2021-12-07	18:00:56	night	wolf	1		trotting relaxed at pathway between pastures	yes	no	Wolf_0308
TN05	51.4833	14.3053	2021-12-07	18:00:59	night	wolf	1		trotting relaxed at pathway between pastures	no	no	Wolf_0309
TN05	51.4833	14.3053	2021-12-07	20:07:29	night	wolf	1		trotting relaxed at pathway between pastures	no	no	Wolf_0313
TN05	51.4833	14.3053	2021-12-07	20:27:30	night	wolf	1		trotting relaxed at pathway between pastures	no	no	Wolf_0314
TN05	51.4833	14.3053	2021-12-07	20:27:34	night	wolf	1		standing at the pasthway	no	no	Wolf_0315
TN05	51.4833	14.3053	2021-12-07	20:27:39	night	wolf	1		trotting relaxed at pathway between pastures	no	no	Wolf_0316
TN05	51.4833	14.3053	2021-12-07	20:27:40	night	wolf	1		trotting relaxed at pathway between pastures	no	no	Wolf_0317
TN07	51.4789	14.2997	2021-12-07	18:03:58	day or night	wolf	1	?	stands and looks at pasture	yes	no	Wolf_0031
TN07	51.4789	14.2997	2021-12-07	18:04:01	day or night	wolf	1	?	stands and looks at pasture	yes	no	Wolf_0032
TN07	51.4789	14.2997	2021-12-07	18:04:01	day or night	wolf	1	?	stands and looks at pasture	yes	no	Wolf_0033
TN07	51.4789	14.2997	2021-12-07	18:04:07	day or night	wolf	1	?	trotting relaxed at pathway between pastures	no	no	Wolf_0034
TN07	51.4789	14.2997	2021-12-07	18:04:10	day or night	wolf	1	?	trotting relaxed at pathway between pastures	no	no	Wolf_0035
TN07	51.4789	14.2997	2021-12-07	18:04:10	day or night	wolf	1	?	trotting relaxed at pathway between pastures	no	no	Wolf_0036
TN07	51.4789	14.2997	2021-12-07	20:30:16	day or night	wolf	1	?	trotting relaxed at pathway between pastures	no	no	Wolf_0037
TN07	51.4789	14.2997	2021-12-07	20:30:18	day or night	wolf	1	?	trotting relaxed at pathway between pastures	no	no	Wolf_0038
TN07	51.4789	14.2997	2021-12-08	01:49:53	day or night	wolf	1	?	trotting relaxed at pathway between pastures	no	no	Wolf_0040
TN07	51.4789	14.2997	2021-12-08	01:49:56	day or night	wolf	1	?	trotting relaxed at pathway between pastures	no	no	Wolf_0041
TN01	51.4811	14.3011	2021-12-20	18:51:59	night	wolf	1		standing at the pasthway	no	no	Wolf_0424
TN01	51.4811	14.3011	2021-12-20	18:52:00	night	wolf	2		trotting relaxed at pathway between pastures	no	no	Wolf_0425
TN01	51.4811	14.3011	2021-12-20	18:52:01	night	wolf	3		trotting relaxed at pathway between pastures	no	no	Wolf_0426
TN01	51.4811	14.3011	2021-12-20	18:52:07	night	wolf	3		trotting relaxed at pathway between pastures	no	no	Wolf_0427
TN01	51.4811	14.3011	2021-12-20	18:52:08	night	wolf	3		trotting relaxed at pathway between pastures	no	no	Wolf_0428
TN01	51.4811	14.3011	2021-12-20	18:52:10	night	wolf	1		trotting relaxed at pathway between pastures	no	no	Wolf_0429
TN01	51.4811	14.3011	2021-12-20	18:54:44	night	wolf	1		trotting relaxed at pathway between pastures	no	no	Wolf_0430
TN01	51.4811	14.3011	2021-12-21	21:45:42	night	wolf	2		trotting relaxed at pathway between pastures	no	no	Wolf_0478
TN01	51.4811	14.3011	2021-12-21	21:45:43	night	wolf	2		trotting relaxed at pathway between pastures	no	no	Wolf_0479
TN01	51.4811	14.3011	2021-12-21	21:45:44	night	wolf	2		trotting relaxed at pathway between pastures	no	no	Wolf_0480
TN01	51.4811	14.3011	2021-12-21	21:45:50	night	wolf	1		trotting relaxed at pathway between pastures	no	no	Wolf_0481
TN01	51.4811	14.3011	2021-12-21	21:45:51	night	wolf	1		trotting relaxed at pathway between pastures	no	no	Wolf_0482
TN01	51.4811	14.3011	2021-12-21	21:45:53	night	wolf	1		trotting relaxed at pathway between pastures	no	no	Wolf_0483
TN05	51.4833	14.3053	2021-12-22	10:31:59	day	wolf	1		trotting relaxed at pathway between pastures	no	no	Wolf_1225
TN05	51.4833	14.3053	2021-12-22	10:32:00	day	wolf	1		trotting relaxed at pathway between pastures	no	no	Wolf_1226
TN05	51.4833	14.3053	2021-12-22	10:32:03	day	wolf	1		trotting relaxed at pathway between pastures	no	no	Wolf_1227
TN03	51.4875	14.3297	2021-12-24	16:00:00	day	wolf	1	?			no	335
TN03	51.4875	14.3297	2021-12-24	16:00:00	day	wolf	1	?			no	356
TN03	51.4875	14.3297	2021-12-24	16:01:00	day	wolf	1	?			no	358
TN09	51.4839	14.3053	2021-12-26	10:40:18	day	wolf	1	subadult	crossing the pathway	no	no	Wolf RAEU0607
TN09	51.4839	14.3053	2021-12-26	10:40:19	day	wolf	1	subadult	crossing the pathway	no	no	Wolf RAEU0608
TN09	51.4839	14.3053	2021-12-26	10:40:20	day	wolf	1	subadult	crossing the pathway	no	no	Wolf RAEU0609
TN01	51.4811	14.3011	2021-12-27	23:08:44	night	wolf	1		trotting relaxed at pathway between pastures	no	no	Wolf_0626
TN01	51.4811	14.3011	2021-12-27	23:08:45	night	wolf	1		trotting relaxed at pathway between pastures	no	no	Wolf_0627
TN05	51.4833	14.3053	2021-12-27	23:02:23	night	wolf	1		trotting relaxed at pathway between pastures	no	no	Wolf_1720
TN05	51.4833	14.3053	2021-12-27	23:02:24	night	wolf	1		trotting relaxed at pathway between pastures	no	no	Wolf_1721
TN05	51.4833	14.3053	2021-12-27	23:02:27	night	wolf	1		trotting relaxed at pathway between pastures	no	no	Wolf_1722
TN03	51.4875	14.3297	2021-12-28	16:01:00	day	wolf	1	?			no	359
TN03	51.4875	14.3297	2021-12-29	18:54:46	day or night	red fox	55				no	SUNP0115
TN02	51.4822	14.3	2021-12-30	19:26:59	night	roe deer	11				no	SUNP0043
TN03	51.4875	14.3297	2021-12-30	03:47:34	night	wolf	1		trotting relaxed at pathway between pastures	no	no	SUNP0124
TN03	51.4875	14.3297	2021-12-30	03:47:35	night	wolf	1		trotting relaxed at pathway between pastures	no	no	SUNP0125
TN05	51.4833	14.3053	2021-12-30	03:47:34	night	wolf	1		trotting relaxed at pathway between pastures	no	no	Wolf SUNP0124
TN05	51.4833	14.3053	2021-12-30	03:47:35	night	wolf	1		trotting relaxed at pathway between pastures	no	no	Wolf SUNP0125
TN03	51.4875	14.3297	2021-12-31	20:54:34	night	wolf	1		trotting relaxed at pathway between pastures	yes	no	SUNP0250
TN03	51.4875	14.3297	2021-12-31	20:54:36	night	wolf	1		trotting relaxed at pathway between pastures	no	no	SUNP0251
TN03	51.4875	14.3297	2021-12-31	20:54:37	night	wolf	1		trotting relaxed at pathway between pastures	no	no	SUNP0252
TN05	51.4833	14.3053	2021-12-31	20:54:34	night	wolf	1		trotting relaxed at pathway between pastures	yes	no	Wolf SUNP0250
TN05	51.4833	14.3053	2021-12-31	20:54:36	night	wolf	1		trotting relaxed at pathway between pastures	yes	no	Wolf SUNP0251
TN05	51.4833	14.3053	2021-12-31	20:54:37	night	wolf	1		trotting relaxed at pathway between pastures	yes	no	Wolf SUNP0252
TN03	51.4875	14.3297	2022-01-01	00:00:00	day	wolf	1	adult	trotting relaxed at pathway between pastures	no	no	SUNP0217
TN03	51.4875	14.3297	2022-01-01	00:00:00	day	wolf	1	adult	trotting relaxed at pathway between pastures	no	no	SUNP0218
TN03	51.4875	14.3297	2022-01-01	00:00:00	day	wolf	1	adult	trotting relaxed at pathway between pastures	no	no	SUNP0334
TN03	51.4875	14.3297	2022-01-01	00:00:00	day	wolf	1	adult	trotting relaxed at pathway between pastures	no	no	SUNP0335
TN03	51.4875	14.3297	2022-01-01	00:00:00	day	wolf	1	adult	trotting relaxed at pathway between pastures	no	no	SUNP0336
TN03	51.4875	14.3297	2022-01-01	00:00:00	day	wolf	1	adult	trotting relaxed at pathway between pastures	no	no	SUNP0589
TN03	51.4875	14.3297	2022-01-01	00:00:00	day	wolf	1	adult	trotting relaxed at pathway between pastures	no	no	SUNP0590
TN03	51.4875	14.3297	2022-01-01	00:00:00	day	wolf	1	adult	trotting relaxed at pathway between pastures	no	no	SUNP0591
TN03	51.4875	14.3297	2022-01-01	00:00:00	day or night		702				no
TN01	51.4811	14.3011	2022-01-02	02:49:34	night	wolf	1		trotting relaxed at pathway between pastures	no	no	Wolf SUNP0085
TN01	51.4811	14.3011	2022-01-02	02:49:35	night	wolf	1		trotting relaxed at pathway between pastures	no	no	Wolf SUNP0086
TN01	51.4811	14.3011	2022-01-02	02:49:38	night	wolf	1		trotting relaxed at pathway between pastures	no	no	Wolf SUNP0087
TN01	51.4811	14.3011	2022-01-02	02:49:59	night	wolf	2		trotting relaxed at pathway between pastures	no	no	Wolf SUNP0088
TN01	51.4811	14.3011	2022-01-02	02:50:02	night	wolf	2		trotting relaxed at pathway between pastures	no	no	Wolf SUNP0089
TN01	51.4811	14.3011	2022-01-02	02:50:00	night	wolf	1		trotting relaxed at pathway between pastures	no	no	Wolf SUNP0090
TN01	51.4811	14.3011	2022-01-02	02:49:34	night	wolf	1		trotting relaxed at pathway between pastures	no	no	SUNP0085
TN01	51.4811	14.3011	2022-01-02	02:49:35	night	wolf	1		trotting relaxed at pathway between pastures	no	no	SUNP0086
TN01	51.4811	14.3011	2022-01-02	02:49:38	night	wolf	1		standing at the pasthway	no	no	SUNP0087
TN01	51.4811	14.3011	2022-01-02	02:49:59	night	wolf	1		trotting relaxed at pathway between pastures	no	no	SUNP0088
TN01	51.4811	14.3011	2022-01-02	02:50:00	night	wolf	1		trotting relaxed at pathway between pastures	no	no	SUNP0089
TN01	51.4811	14.3011	2022-01-02	03:50:02	night	wolf	1		trotting relaxed at pathway between pastures	no	no	SUNP0090
TN07	51.4789	14.2997	2022-01-02	02:52:14	night	wolf	1	?	trotting relaxed at pathway between pastures	no	no	Wolf HVEU0094
TN07	51.4789	14.2997	2022-01-02	02:52:16	night	wolf	1	?	trotting relaxed at pathway between pastures	no	no	Wolf HVEU0095
TN07	51.4789	14.2997	2022-01-02	02:52:17	night	wolf	1	?	trotting relaxed at pathway between pastures	no	no	Wolf HVEU0096
TN07	51.4789	14.2997	2022-01-02	02:52:27	night	wolf	2	?	trotting relaxed at pathway between pastures	no	no	Wolf HVEU0097
TN07	51.4789	14.2997	2022-01-02	02:52:28	night	wolf	1	?	trotting relaxed at pathway between pastures	no	no	Wolf HVEU0098
TN07	51.4789	14.2997	2022-01-02	02:52:29	night	wolf	1	?	trotting relaxed at pathway between pastures	no	no	Wolf HVEU0099
TN07	51.4789	14.2997	2022-01-02	02:52:32	night	wolf	2	?	trotting relaxed at pathway between pastures	no	no	Wolf HVEU0100
TN07	51.4789	14.2997	2022-01-02	02:52:34	night	wolf	2	?	trotting relaxed at pathway between pastures	no	no	Wolf HVEU0101
TN07	51.4789	14.2997	2022-01-02	02:52:35	night	wolf	2	?	trotting relaxed at pathway between pastures	no	no	Wolf HVEU0102
TN09	51.4839	14.3053	2022-01-02	16:11:31	day	wolf	1				no	RAEU0106
TN09	51.4839	14.3053	2022-01-02	16:11:31	day	wolf	1				no	RAEU0107
TN09	51.4839	14.3053	2022-01-02	16:11:32	day	wolf	1				no	RAEU0108
TN02	51.4822	14.3	2022-01-03		day or night	red fox	47				no	SUNP0104
TN02	51.4822	14.3	2022-01-03	19:28:11	night	red fox	47				no	SUNP0104
TN03	51.4875	14.3297	2022-01-04	14:45:02	day or night	horse	245		grazing		no	SUNP0617
TN03	51.4875	14.3297	2022-01-04	14:39:09	day or night	horse	30		attentive, running		no	SUNP0557
TN07	51.4789	14.2997	2022-01-04	13:27:28	day	wolf	1	adult	trotting relaxed at pathway between pastures	no	no	Wolf HVEU0142
TN07	51.4789	14.2997	2022-01-04	13:27:29	day	wolf	1	adult	trotting relaxed at pathway between pastures	no	no	Wolf HVEU0143
TN07	51.4789	14.2997	2022-01-04	13:27:30	day	wolf	1	adult	trotting relaxed at pathway between pastures	no	no	Wolf HVEU0142
TN09	51.4839	14.3053	2022-01-06	20:57:21	day	wolf	1				no
TN09	51.4839	14.3053	2022-01-06	20:57:22	day	wolf	1				no
TN09	51.4839	14.3053	2022-01-06	20:57:23	day	wolf	1				no
TN09	51.4839	14.3053	2022-01-06	20:57:21	night	wolf	1	adult	trotting relaxed at pathway between pastures	no	no	RAEU0064
TN09	51.4839	14.3053	2022-01-06	20:57:22	night	wolf	1	adult	trotting relaxed at pathway between pastures	no	no	RAEU0065
TN09	51.4839	14.3053	2022-01-06	20:57:23	night	wolf	1	adult	trotting relaxed at pathway between pastures	no	no	RAEU0066
TN09	51.4839	14.3053	2022-01-06	10:22:31	day	wolf	1	adult	trotting relaxed at pathway between pastures	no	no	RAEU0211
TN09	51.4839	14.3053	2022-01-06	20:57:32	day	wolf	1	adult	trotting relaxed at pathway between pastures	no	no	RAEU0212
TN09	51.4839	14.3053	2022-01-06	20:57:33	day	wolf	1	adult	trotting relaxed at pathway between pastures	no	no	RAEU0213
TN01	51.4811	14.3011	2022-01-07	18:38:33	night	wolf	1		trotting relaxed at pathway between pastures	no	no	Wolf SUNP0688
TN01	51.4811	14.3011	2022-01-07	18:38:34	night	wolf	1		trotting relaxed at pathway between pastures	no	no	Wolf SUNP0689
TN01	51.4811	14.3011	2022-01-07	18:38:36	night	wolf	1		trotting relaxed at pathway between pastures	no	no	Wolf SUNP0690
TN01	51.4811	14.3011	2022-01-07	18:38:47	night	wolf	1		trotting relaxed at pathway between pastures	no	no	Wolf SUNP0691
TN01	51.4811	14.3011	2022-01-07	18:38:49	night	wolf	1		trotting relaxed at pathway between pastures	no	no	Wolf SUNP0692
TN01	51.4811	14.3011	2022-01-07	18:38:51	night	wolf	1		trotting relaxed at pathway between pastures	no	no	Wolf SUNP0693
TN01	51.4811	14.3011	2022-01-07	18:40:08	night	wolf	1		trotting relaxed at pathway between pastures	no	no	Wolf SUNP0694
TN01	51.4811	14.3011	2022-01-07	23:19:05	night	wolf	1		trotting relaxed at pathway between pastures	no	no	SUNP0700
TN01	51.4811	14.3011	2022-01-07	23:19:06	night	wolf	1		trotting relaxed at pathway between pastures	no	no	SUNP0701
TN03	51.4875	14.3297	2022-01-07	05:43:56	day or night	hare	97				no	SUNP0783
TN07	51.4789	14.2997	2022-01-07	18:37:25	night	wolf	1	?	trotting relaxed at pathway between pastures	no	no	Wolf HVEU0214
TN07	51.4789	14.2997	2022-01-07	18:37:26	night	wolf	1	?	trotting relaxed at pathway between pastures	no	no	Wolf HVEU0215
TN07	51.4789	14.2997	2022-01-07	18:37:27	night	wolf	1	?	trotting relaxed at pathway between pastures	no	no	Wolf HVEU0216
TN07	51.4789	14.2997	2022-01-07	18:37:40	night	wolf	1	?	trotting relaxed at pathway between pastures	no	no	Wolf HVEU0217
TN07	51.4789	14.2997	2022-01-07	18:37:41	night	wolf	1	?	trotting relaxed at pathway between pastures	yes	no	Wolf HVEU0218
TN07	51.4789	14.2997	2022-01-07	18:37:42	night	wolf	1	?	trotting relaxed at pathway between pastures	yes	no	Wolf HVEU0219
TN07	51.4789	14.2997	2022-01-07	18:39:53	night	wolf	1	?	trotting relaxed at pathway between pastures	yes	no	Wolf HVEU0220
TN03	51.4875	14.3297	2022-01-08	17:34:02	night	wolf	1		trotting relaxed at pathway between pastures	no	no	SUNP0808
TN03	51.4875	14.3297	2022-01-08	17:34:03	night	wolf	1		trotting relaxed at pathway between pastures	no	no	SUNP0809
TN05	51.4833	14.3053	2022-01-08	17:34:02	night	wolf	1		trotting relaxed at pathway between pastures	no	no	Wolf SUNP0808
TN05	51.4833	14.3053	2022-01-08	17:34:03	night	wolf	1		trotting relaxed at pathway between pastures	no	no	Wolf SUNP0809
TN01	51.4811	14.3011	2022-01-09	18:35:00	day or night	red fox	10				no	SUNP0736
TN02	51.4822	14.3	2022-01-09		day	wild boar	1				no	SUNP0166
TN02	51.4822	14.3	2022-01-09	10:39:47	day	wild boar	1				no	SUNP0166
TN03	51.4875	14.3297	2022-01-09	05:29:38	day or night	domestic cat	6				no	SUNP0817
TN09	51.4839	14.3053	2022-01-09	02:15:07	night	wild boar	5				no	RAEU0091
TN01	51.4811	14.3011	2022-01-11	01:22:58	day	wolf	1		trotting relaxed at pathway between pastures	no	no	SUNP0766
TN01	51.4811	14.3011	2022-01-11	11:22:58	day	wolf	1		trotting relaxed at pathway between pastures	no	no	SUNP0767
TN01	51.4811	14.3011	2022-01-11	19:28:36	night	wolf	1		trotting relaxed at pathway between pastures	no	no	SUNP0785
TN01	51.4811	14.3011	2022-01-11	19:28:38	night	wolf	1		trotting relaxed at pathway between pastures	no	no	SUNP0786
TN01	51.4811	14.3011	2022-01-11	19:28:44	night	wolf	2		trotting relaxed at pathway between pastures	no	no	SUNP0787
TN01	51.4811	14.3011	2022-01-11	19:28:46	night	wolf	1		trotting relaxed at pathway between pastures	no	no	SUNP0788
TN01	51.4811	14.3011	2022-01-11	19:29:02	night	wolf	2		trotting relaxed at pathway between pastures	no	no	SUNP0790
TN01	51.4811	14.3011	2022-01-11	19:29:04	night	wolf	2		trotting relaxed at pathway between pastures	no	no	SUNP0791
TN01	51.4811	14.3011	2022-01-11	19:29:06	night	wolf	2		trotting relaxed at pathway between pastures	no	no	SUNP0792
TN03	51.4875	14.3297	2022-01-11	19:24:09	night	wolf	4		trotting relaxed at pathway between pastures	no	no	SUNP1276
TN03	51.4875	14.3297	2022-01-11	19:24:10	night	wolf	4		trotting relaxed at pathway between pastures	no	no	SUNP1277
TN03	51.4875	14.3297	2022-01-11	19:24:12	night	wolf	4		trotting relaxed at pathway between pastures	no	no	SUNP1278
TN03	51.4875	14.3297	2022-01-11	19:24:45	night	wolf	4		trotting relaxed at pathway between pastures	no	no	SUNP1279
TN03	51.4875	14.3297	2022-01-11	19:24:46	night	wolf	4		trotting relaxed at pathway between pastures	no	no	SUNP1280
TN03	51.4875	14.3297	2022-01-11	19:24:47	night	wolf	4		trotting relaxed at pathway between pastures	no	no	SUNP1281
TN03	51.4875	14.3297	2022-01-11	19:25:03	night	wolf	4		trotting relaxed at pathway between pastures	no	no	SUNP1282
TN03	51.4875	14.3297	2022-01-11	19:25:04	night	wolf	1		trotting relaxed at pathway between pastures	no	no	SUNP1283
TN03	51.4875	14.3297	2022-01-11	19:25:05	night	wolf	1		trotting relaxed at pathway between pastures	no	no	SUNP1284
TN03	51.4875	14.3297	2022-01-11	19:25:18	night	wolf	1		trotting relaxed at pathway between pastures	no	no	SUNP1285
TN03	51.4875	14.3297	2022-01-11	19:25:19	night	wolf	1		trotting relaxed at pathway between pastures	no	no	SUNP1286
TN03	51.4875	14.3297	2022-01-11	19:25:25	night	wolf	1		trotting relaxed at pathway between pastures	no	no	SUNP1287
TN05	51.4833	14.3053	2022-01-11	21:34:53	night	wolf	1		trotting relaxed at pathway between pastures	no	no	Wolf SUNP1684
TN05	51.4833	14.3053	2022-01-11	19:24:09	night	wolf	1		trotting relaxed at pathway between pastures	no	no	Wolf SUNP1276
TN05	51.4833	14.3053	2022-01-11	19:24:10	night	wolf	1		trotting relaxed at pathway between pastures	no	no	Wolf SUNP1277
TN05	51.4833	14.3053	2022-01-11	19:24:12	night	wolf	1		trotting relaxed at pathway between pastures	no	no	Wolf SUNP1278
TN05	51.4833	14.3053	2022-01-11	19:24:45	night	wolf	1		trotting relaxed at pathway between pastures	no	no	Wolf SUNP1279
TN05	51.4833	14.3053	2022-01-11	19:24:46	night	wolf	1		trotting relaxed at pathway between pastures	no	no	Wolf SUNP1280
TN05	51.4833	14.3053	2022-01-11	19:24:47	night	wolf	1		trotting relaxed at pathway between pastures	no	no	Wolf SUNP1281
TN05	51.4833	14.3053	2022-01-11	19:25:03	night	wolf	1		trotting relaxed at pathway between pastures	no	no	Wolf SUNP1282
TN05	51.4833	14.3053	2022-01-11	19:25:04	night	wolf	1		trotting relaxed at pathway between pastures	no	no	Wolf SUNP1283
TN05	51.4833	14.3053	2022-01-11	19:25:05	night	wolf	1		trotting relaxed at pathway between pastures	no	no	Wolf SUNP1284
TN05	51.4833	14.3053	2022-01-11	19:25:18	night	wolf	1		trotting relaxed at pathway between pastures	no	no	Wolf SUNP1285
TN05	51.4833	14.3053	2022-01-11	19:25:19	night	wolf	1		trotting relaxed at pathway between pastures	no	no	Wolf SUNP1286
TN05	51.4833	14.3053	2022-01-11	19:25:20	night	wolf	1		trotting relaxed at pathway between pastures	no	no	Wolf SUNP1287
TN07	51.4789	14.2997	2022-01-11	11:21:52	day	wolf	1	subadult	trotting relaxed at pathway between pastures	no	no	Wolf HVEU0265
TN07	51.4789	14.2997	2022-01-11	11:21:53	day	wolf	1	subadult	trotting relaxed at pathway between pastures	no	no	Wolf HVEU0266
TN07	51.4789	14.2997	2022-01-11	11:21:54	day	wolf	1	subadult	trotting relaxed at pathway between pastures	no	no	Wolf HVEU0265
TN07	51.4789	14.2997	2022-01-11	11:21:59	day	wolf	1	subadult	trotting relaxed at pathway between pastures	no	no	Wolf HVEU0268
TN07	51.4789	14.2997	2022-01-11	11:22:00	day	wolf	1	subadult	trotting relaxed at pathway between pastures	no	no	Wolf HVEU0269
TN07	51.4789	14.2997	2022-01-11	11:22:01	day	wolf	1	subadult	trotting relaxed at pathway between pastures	no	no	Wolf HVEU0270
TN07	51.4789	14.2997	2022-01-11	11:22:08	day	wolf	1	subadult	trotting relaxed at pathway between pastures	no	no	Wolf HVEU0271
TN07	51.4789	14.2997	2022-01-11	11:22:09	day	wolf	1	subadult	trotting relaxed at pathway between pastures	no	no	Wolf HVEU0272
TN07	51.4789	14.2997	2022-01-11	11:22:10	day	wolf	1	subadult	trotting relaxed at pathway between pastures	no	no	Wolf HVEU0273
TN07	51.4789	14.2997	2022-01-11	11:22:19	day	wolf	1	subadult	trotting relaxed at pathway between pastures	no	no	Wolf HVEU0274
TN07	51.4789	14.2997	2022-01-11	11:22:20	day	wolf	1	subadult	trotting relaxed at pathway between pastures	no	no	Wolf HVEU0275
TN09	51.4839	14.3053	2022-01-11	05:52:17	night	hare	90				no	RAEU0129
TN09	51.4839	14.3053	2022-01-12	08:16:44	day	wild boar	15				no	RAEU0329
TN09	51.4839	14.3053	2022-01-12	08:17:19	day	wild boar	2				no	RAEU0334
TN09	51.4839	14.3053	2022-01-12	10:22:31	day	wolf	1	adult	stands on pathway and looks back	no	no	Wolf RAEU0211
TN09	51.4839	14.3053	2022-01-12	10:22:32	day	wolf	1	adult	stands on pathway and looks back	no	no	Wolf RAEU0212
TN09	51.4839	14.3053	2022-01-12	10:27:13	day	wolf	1	adult	stands on pathway and looks back	no	no	Wolf RAEU0213
TN03	51.4875	14.3297	2022-01-14	21:34:53	night	wolf	1		trotting relaxed at pathway between pastures	no	no	SUNP1684
TN03	51.4875	14.3297	2022-01-14	01:06:13	night	wolf	1		trotting relaxed at pathway between pastures	no	no	SUNP1690
TN03	51.4875	14.3297	2022-01-14	01:06:14	night	wolf	1		trotting relaxed at pathway between pastures	no	no	SUNP1691
TN09	51.4839	14.3053	2022-01-14	16:42:03	day	hooded crow	3				no	RAEU0475
TN01	51.4811	14.3011	2022-01-15	00:59:32	night	wolf	1		runs all over the place	no	no	Wolf SUNP0892
TN01	51.4811	14.3011	2022-01-15	00:59:33	night	wolf	1		runs all over the place	no	no	Wolf SUNP0893
TN01	51.4811	14.3011	2022-01-15	00:59:36	night	wolf	1		runs all over the place	no	no	Wolf SUNP0894
TN01	51.4811	14.3011	2022-01-15	18:50:35	night	wolf	1		trotting relaxed at pathway between pastures	no	no	Wolf SUNP0907
TN01	51.4811	14.3011	2022-01-15	18:50:36	night	wolf	1		trotting relaxed at pathway between pastures	no	no	Wolf SUNP0908
TN01	51.4811	14.3011	2022-01-15	18:50:38	night	wolf	1		trotting relaxed at pathway between pastures	no	no	Wolf SUNP0909
TN01	51.4811	14.3011	2022-01-15	19:15:12	night	wolf	1		trotting relaxed at pathway between pastures	no	no	Wolf SUNP0910
TN01	51.4811	14.3011	2022-01-15	19:15:13	night	wolf	1		trotting relaxed at pathway between pastures	no	no	Wolf SUNP0911
TN01	51.4811	14.3011	2022-01-15	19:44:00	night	wolf	1		trotting relaxed at pathway between pastures	no	no	Wolf SUNP0916
TN01	51.4811	14.3011	2022-01-15	19:44:01	night	wolf	1		trotting relaxed at pathway between pastures	no	no	Wolf SUNP0917
TN01	51.4811	14.3011	2022-01-15	19:44:04	night	wolf	1		trotting relaxed at pathway between pastures	no	no	Wolf SUNP0918
TN01	51.4811	14.3011	2022-01-15	19:52:15	night	wolf	1		trotting relaxed at pathway between pastures	no	no	Wolf SUNP0919
TN01	51.4811	14.3011	2022-01-15	19:52:16	night	wolf	1		trotting relaxed at pathway between pastures	no	no	Wolf SUNP0920
TN01	51.4811	14.3011	2022-01-15	19:52:18	night	wolf	1		trotting relaxed at pathway between pastures	no	no	Wolf SUNP0921
TN01	51.4811	14.3011	2022-01-15	23:23:07	night	wolf	1		trotting relaxed at pathway between pastures	no	no	Wolf SUNP0922
TN01	51.4811	14.3011	2022-01-15	23:23:08	night	wolf	1		trotting relaxed at pathway between pastures	no	no	Wolf SUNP0924
TN01	51.4811	14.3011	2022-01-15	23:23:11	night	wolf	1		trotting relaxed at pathway between pastures	no	no	Wolf SUNP0923
TN01	51.4811	14.3011	2022-01-15	00:59:32	night	wolf	1		trotting	no	no	SUNP0892
TN01	51.4811	14.3011	2022-01-15	00:59:33	night	wolf	1		trotting	no	no	SUNP0893
TN01	51.4811	14.3011	2022-01-15	00:59:36	night	wolf	1		trotting	no	no	SUNP0894
TN01	51.4811	14.3011	2022-01-15	18:50:35	night	wolf	1		trotting relaxed at pathway between pastures	no	no	SUNP0907
TN01	51.4811	14.3011	2022-01-15	18:50:36	night	wolf	1		trotting relaxed at pathway between pastures	no	no	SUNP0908
TN01	51.4811	14.3011	2022-01-15	18:56:08	night	wolf	1		trotting relaxed at pathway between pastures	no	no	SUNP0909
TN01	51.4811	14.3011	2022-01-15	19:15:12	night	wolf	1		trotting relaxed at pathway between pastures	no	no	SUNP0910
TN01	51.4811	14.3011	2022-01-15	19:15:13	night	wolf	1		trotting relaxed at pathway between pastures	no	no	SUNP0911
TN01	51.4811	14.3011	2022-01-15	19:44:01	night	wolf	1		trotting relaxed at pathway between pastures	no	no	SUNP0917
TN01	51.4811	14.3011	2022-01-15	19:44:04	night	wolf	1		trotting relaxed at pathway between pastures	no	no	SUNP0918
TN01	51.4811	14.3011	2022-01-15	19:52:15	night	wolf	1		trotting	no	no	SUNP0919
TN01	51.4811	14.3011	2022-01-15	19:52:16	night	wolf	1		trotting relaxed at pathway between pastures	no	no	SUNP0920
TN01	51.4811	14.3011	2022-01-15	19:52:18	night	wolf	1		trotting relaxed at pathway between pastures	no	no	SUNP0921
TN01	51.4811	14.3011	2022-01-15	23:23:07	night	wolf	1		trotting relaxed at pathway between pastures	no	no	SUNP0922
TN01	51.4811	14.3011	2022-01-15	23:23:08	night	wolf	1		trotting relaxed at pathway between pastures	no	no	SUNP0923
TN01	51.4811	14.3011	2022-01-15	23:23:11	night	wolf	1		trotting relaxed at pathway between pastures	no	no	SUNP0924
TN05	51.4833	14.3053	2022-01-15	01:06:13	night	wolf	1		trotting relaxed at pathway between pastures	no	no	Wolf SUNP1690
TN05	51.4833	14.3053	2022-01-15	01:06:14	night	wolf	1		trotting relaxed at pathway between pastures	no	no	Wolf SUNP1691
TN02	51.4822	14.3	2022-01-16		day	domestic dog	2				no	SUNP0228
TN02	51.4822	14.3	2022-01-16	15:21:20	day	domestic dog	2				no	SUNP0228
TN09	51.4839	14.3053	2022-01-20	17:30:53	day	red fox	59				no	RAEU0461
TN02	51.4822	14.3	2022-01-23		night	wild boar	49				no	SUNP0378
TN02	51.4822	14.3	2022-01-23	23:28:13	night	wild boar	49				no	SUNP0378
TN03	51.4875	14.3297	2022-01-23	20:04:18	night	wolf	1		trotting relaxed at pathway between pastures	no	no	SUNP2074
TN03	51.4875	14.3297	2022-01-23	20:04:20	night	wolf	1		trotting relaxed at pathway between pastures	no	no	SUNP2075
TN03	51.4875	14.3297	2022-01-23	20:04:21	night	wolf	1		trotting relaxed at pathway between pastures	no	no	SUNP2076
TN05	51.4833	14.3053	2022-01-23	20:04:18	night	wolf	1		trotting relaxed at pathway between pastures	no	no	Wolf SUNP2074
TN05	51.4833	14.3053	2022-01-23	20:04:20	night	wolf	1		trotting relaxed at pathway between pastures	yes	no	Wolf SUNP2075
TN05	51.4833	14.3053	2022-01-23	20:04:21	night	wolf	1		trotting relaxed at pathway between pastures	no	no	Wolf SUNP2076
TN02	51.4822	14.3	2022-01-24		day or night	hare	72				no	SUNP0434
TN02	51.4822	14.3	2022-01-24	12:07:47	day	hare	72				no	SUNP0434
TN01	51.4811	14.3011	2022-01-25	10:35:23	day	wolf	1		trotting relaxed at pathway between pastures	no	no	Wolf SUNP1484
TN01	51.4811	14.3011	2022-01-25	10:35:24	day	wolf	1		trotting relaxed at pathway between pastures	no	no	Wolf SUNP1485
TN01	51.4811	14.3011	2022-01-25	10:35:23	day	wolf	1		trotting relaxed at pathway between pastures	no	no	SUNP1484
TN01	51.4811	14.3011	2022-01-25	10:35:25	day	wolf	1		trotting relaxed at pathway between pastures	no	no	SUNP1485
TN03	51.4875	14.3297	2022-01-26	03:58:10	night	wolf	1		trotting relaxed at pathway between pastures	no	no	SUNP2155
TN03	51.4875	14.3297	2022-01-26	03:58:11	night	wolf	1		trotting relaxed at pathway between pastures	no	no	SUNP2156
TN05	51.4833	14.3053	2022-01-26	03:58:10	night	wolf	1		trotting relaxed at pathway between pastures	no	no	Wolf SUNP2155
TN05	51.4833	14.3053	2022-01-26	03:58:11	night	wolf	1		trotting relaxed at pathway between pastures	no	no	Wolf SUNP2156
TN09	51.4839	14.3053	2022-01-27	10:40:18	day	wolf	1				no	RAEU0607
TN09	51.4839	14.3053	2022-01-27	10:40:19	day	wolf	1				no	RAEU0608
TN09	51.4839	14.3053	2022-01-27	10:40:20	day	wolf	1				no	RAEU0609
TN09	51.4839	14.3053	2022-01-30	19:11:16	day or night	roe deer	10		crossing the pathway	no	no	Rehbock_0561
TN09	51.4839	14.3053	2022-01-31	18:50:14	day or night	red fox	70		crossing the pathway	no	no	Rotfuchs_0642
TN01	51.4811	14.3011	2022-02-01		day or night		3605				no
TN02	51.4822	14.3	2022-02-01		day or night		481				no
TN02	51.4822	14.3	2022-02-01		day or night		481				no
TN03	51.4875	14.3297	2022-02-01		day or night		2290				no
TN09	51.4839	14.3053	2022-02-01		day or night		622				no
TN09	51.4839	14.3053	2022-02-02	06:37:15	dawn	wolf	1		crossing the pathway	no	no	Wolf_0688
TN09	51.4839	14.3053	2022-02-02	06:37:16	dawn	wolf	1		crossing the pathway	no	no	Wolf_0689
TN09	51.4839	14.3053	2022-02-02	06:37:17	dawn	wolf	1		crossing the pathway	no	no	Wolf_0690
TN02	51.4822	14.3	2022-02-03	18:06:36	night	wild boar	220				no	SUNP0107
TN05	51.4833	14.3053	2022-02-03	22:39:46	night	red fox	33				no	SUNP0090
TN05	51.4833	14.3053	2022-02-05	20:54:45	night	wolf	1		trotting relaxed at pathway between pastures	no	no	SUNP0190
TN05	51.4833	14.3053	2022-02-05	21:54:45	night	wolf	1		trotting relaxed at pathway between pastures	no	no	SUNP0191
TN05	51.4833	14.3053	2022-02-06	22:48:033	night	wolf	1	subadult	trotting relaxed at pathway between pastures	no	no	Wolf P0089
TN02	51.4822	14.3	2022-02-10	00:14:15	night	red fox	12				no	SUNP0267
TN05	51.4833	14.3053	2022-02-10	23:40:48	night	racoon dog	3				no	SUNP0548
TN07	51.4789	14.2997	2022-02-10	14:19:56	day	horse	1		running		no	DSCF0016
TN01	51.4811	14.3011	2022-02-11	21:17:53	night	wolf	1		trotting relaxed at pathway between pastures	no	no	SUNP0451
TN01	51.4811	14.3011	2022-02-11	21:17:54	night	wolf	1		trotting relaxed at pathway between pastures	no	no	SUNP0452
TN01	51.4811	14.3011	2022-02-11	21:18:06	night	wolf	1		trotting relaxed at pathway between pastures	no	no	SUNP0454
TN01	51.4811	14.3011	2022-02-11	21:18:07	night	wolf	1		trotting relaxed at pathway between pastures	no	no	SUNP0455
TN01	51.4811	14.3011	2022-02-11	21:18:08	night	wolf	1		trotting relaxed at pathway between pastures	no	no	SUNP0456
TN07	51.4789	14.2997	2022-02-11	08:44:42	day	horse	3		grazing		no	DSCF0019
TN07	51.4789	14.2997	2022-02-11	10:08:50	day	horse	2		running		no	DSCF0022
TN01	51.4811	14.3011	2022-02-12	11:16:32	day or night	horse	487		grazing	no	no	grasende Pferde_1165
TN02	51.4822	14.3	2022-02-12	08:01:00	day	hare	70				no	SUNP0337
TN02	51.4822	14.3	2022-02-16	19:28:45	night	wild boar	1				no	SUNP0502
TN05	51.4833	14.3053	2022-02-16	08:00:34	day or night	hare	98				no	SUNP0091
TN01	51.4811	14.3011	2022-02-17	18:50:28	day or night	hare	7				no	SUNP6725
TN01	51.4811	14.3011	2022-02-19	01:21:34	day or night	red fox	6				no	SUNP4104
TN03	51.4811	14.3011	2022-02-19	01:21:34	day or night	red fox	38				no	Rotfuchs_6725
TN04	51.4808	14.3383	2022-02-22	07:19:13	day or night		11				no	RAEU0011
TN04	51.4808	14.3383	2022-02-22	07:47:08	day	horse	2		trotting		no	RAEU0016
TN01	51.4811	14.3011	2022-02-25		day or night		8208				no
TN02	51.4822	14.3	2022-02-25		day or night		2022				no
TN03	51.4875	14.3297	2022-02-25		day or night		901				no
TN03	51.4875	14.3297	2022-02-25	07:36:54	day	horse	2		trotting	no	no	SUNP039
TN03	51.4875	14.3297	2022-02-25	2022-02-25	day	hooded crow	5			no	no	SUNP0190
TN04	51.4808	14.3383	2022-02-25		day or night		19				no
TN05	51.4833	14.3053	2022-02-25		day or night		7631				no
TN07	51.4789	14.2997	2022-02-25		day or night		1080				no
TN09	51.4839	14.3053	2022-02-25		day or night		2493				no
TN05	51.4833	14.3053	2022-02-27	19:09:08	day or night	horse	240		grazing	no	no	grasende Pferde_0285
TN01	51.4811	14.3011	2022-02-28	10:46:51	day	person	2			no	no	S.K._0001
TN05	51.4833	14.3053	2022-02-28	01:30:11	day or night	red fox	40		on the pathway	no	no	Rotfuchs_0295
TN03	0	14.3297	2022-03-06	09:33:39	day or night		23			no	no	Feldhase_3630
TN05	51.4833	14.3053	2022-03-06	01:27:37	night	wolf	1	juvenil	trotting relaxed at pathway between pastures	no	no	Wolf_1201
TN05	51.4833	14.3053	2022-03-06	01:27:38	night	wolf	1	juvenil	trotting relaxed at pathway between pastures	no	no	Wolf_1202
TN05	51.4833	14.3053	2022-03-06	01:27:39	night	wolf	1	juvenil	trotting relaxed at pathway between pastures	no	no	Wolf_1203
TN09	51.4839	14.3053	2022-03-06	17:28:28	day or night	hare	105		crossing the pathway	no	no	Feldhase_4150
TN05	51.4833	14.3053	2022-03-07	23:37:46	night	wolf	2	juvenil	trotting relaxed at pathway between pastures	no	no	Wolf_1375
TN05	51.4833	14.3053	2022-03-07	23:37:47	night	wolf	2	juvenil	trotting relaxed at pathway between pastures	no	no	Wolf_1376
TN05	51.4833	14.3053	2022-03-07	23:37:49	night	wolf	2	juvenil	trotting relaxed at pathway between pastures	no	no	Wolf_1377
TN03	51.4875	14.3297	2022-03-08	06:12:13	dawn	wolf	3	adulte und subadulte	1 event 3 wolves trotting relaxed on pathway between pastures	no	no	Wolf_0221
TN03	51.4875	14.3297	2022-03-08	06:12:14	dawn	wolf	3	adulte und subadulte	1 event 3 wolves trotting relaxed on pathway between pastures	no	no	Wolf_0222
TN03	51.4875	14.3297	2022-03-08	06:12:21	dawn	wolf	3	adulte und subadulte	1 event 3 wolves trotting relaxed on pathway between pastures	no	no	Wolf_0223
TN03	51.4875	14.3297	2022-03-08	06:12:23	dawn	wolf	3	adulte und subadulte	1 event 3 wolves trotting relaxed on pathway between pastures	no	no	Wolf_0224
TN03	51.4875	14.3297	2022-03-08	06:12:24	dawn	wolf	3	adulte und subadulte	1 event 3 wolves trotting relaxed on pathway between pastures	no	no	Wolf_0225
TN03	51.4875	14.3297	2022-03-08	06:12:32	dawn	wolf	3	adulte und subadulte	1 event 3 wolves trotting relaxed on pathway between pastures	no	no	Wolf_0226
TN03	51.4875	14.3297	2022-03-08	06:12:34	dawn	wolf	3	adulte und subadulte	1 event 3 wolves trotting relaxed on pathway between pastures	no	no	Wolf_0228
TN04	51.4808	14.3383	2022-03-09	11:14:38	day or night	horse	165		grazing	no	no	grasenede Pferde_0015
TN01	51.4811	14.3011	2022-03-10	19:16:48	night	red fox	2		trotting	no	no	lauf. Pferde_1114
TN01	51.4811	14.3011	2022-03-11	06:09:59	dawn	wolf	2		trotting	no	no	Wolf_1123
TN01	51.4811	14.3011	2022-03-11	06:10:00	dawn	wolf	2		trotting	no	no	Wolf_1124
TN01	51.4811	14.3011	2022-03-11	06:10:01	dawn	wolf	2		trotting	no	no	Wolf_1125
TN09	51.4839	14.3053	2022-03-12		day or night		4972				no
TN03	51.4875	14.3297	2022-03-13	05:56:01	dawn	wolf	3	adulte und subadulte	1 event 3 wolf trotting relaxed on pathway between pastures	no	no	Wolf_0376
TN03	51.4875	14.3297	2022-03-13	05:56:19	dawn	wolf	3	adulte und subadulte	1 event 3 wolf trotting relaxed on pathway between pastures	no	no	Wolf_0380
TN03	51.4875	14.3297	2022-03-13	05:56:21	dawn	wolf	3	adulte und subadulte	1 event 3 wolf trotting relaxed on pathway between pastures	no	no	Wolf_0381
TN03	51.4875	14.3297	2022-03-13	05:56:34	dawn	wolf	3	adulte und subadulte	1 event 3 wolf trotting relaxed on pathway between pastures	no	no	Wolf_0383
TN02	51.4822	14.3	2022-03-14		day or night		2875				no
TN02	51.4822	14.3	2022-03-14		day or night	hare	80				no
TN02	51.4822	14.3	2022-03-14		day or night	red fox	33				no
TN02	51.4822	14.3	2022-03-14		day or night	racoon dog	2				no
TN02	51.4822	14.3	2022-03-14		day or night	racoon	2				no
TN02	51.4822	14.3	2022-03-14	10:22:59	day or night	horse	22		grazing		no	grasende Pferde_1381
TN02	51.4822	14.3	2022-03-14		day or night	roe deer	8				no
TN02	51.4822	14.3	2022-03-17	06:27:21	day or night	wild boar	475		wild boar sleeping in front of camera		no	Schwarzwild_0161
TN01	51.4811	14.3011	2022-03-20	23:24:59	night	wolf	2		trotting	no	no	Wolf_2128
TN01	51.4811	14.3011	2022-03-20	23:25:00	night	wolf	2		trotting	no	no	Wolf_2129
TN01	51.4811	14.3011	2022-03-20	23:25:01	night	wolf	3		trotting	no	no	Wolf_2130
TN05	51.4833	14.3053	2022-03-20		day or night		4665				no
TN05	51.4833	14.3053	2022-03-20		day or night	hare	103			no	no
TN03	51.4875	14.3297	2022-03-22	11:44:46	day or night		236			no	no	grasende Pferde_0675
TN04	51.4808	14.3383	2022-03-22	14:28:44	day or night	horse	4		trotting	no	no	laufende Pferde_0104
TN01	51.4811	14.3011	2022-03-25	14:27:39	day	horse	3		trotting		no	lauf. Pferde_3081
TN01	51.4811	14.3011	2022-03-25	14:27:37	day	horse	3		trotting		no	lauf. Pferde_3079
TN03	51.4875	14.3297	2022-03-28	18:09:45	day or night	red fox	4			no	no	Rotfuchs_2289
TN01	51.4811	14.3011	2022-03-30	12:03:41	day	horse	5		trotting		no	lauf. Pferde_4993
TN01	51.4811	14.3011	2022-03-31	07:11:29	day	hare	31			no	no	Feldhase_5047
TN02	51.4822	14.3	2022-04-01		day or night		9604				no
TN03	51.4875	14.3297	2022-04-01	12:43:23	day or night	horse	10		grazing		no	grasende Pferde_0875
TN09	51.4839	14.3053	2022-04-09	09:20:09	day	goat	2				no	Ziege_4060
TN07	51.4789	14.2997	2022-04-11		day or night		1059				no
TN07	51.4789	14.2997	2022-04-11	11:00:33	day or night	horse	27		grazing		no	grasende Pferde_0068
TN01	51.4811	14.3011	2022-04-13		day or night		4705			no	no
TN03	51.4875	14.3297	2022-04-13		day or night		4212				no
TN04	51.4808	14.3383	2022-04-13		day or night		99				no
TN09	51.4839	15.3053	2022-04-13	20:07:56	day or night	hare	96				no	Feldhase_0006
TN05	51.4811	14.3011	2022-04-15	12:50:19	day or night	horse	29		grazing		no	grasende Pferde_8300
TN02	51.4822	14.3	2022-04-15	12:49:21	day or night	horse	25		trotting		no
TN02	51.4822	14.3	2022-04-15		day or night	horse	13		grazing		no
TN02	51.4822	14.3	2022-04-15		day or night	red fox	3			no	no
TN09	51.4839	14.3053	2022-04-15	12:06:14	day	wolf	1	adult	standing at the pasthway	no	no	Wolf_0103
TN09	51.4839	14.3053	2022-04-15	12:06:15	day	wolf	1	adult	standing at the pasthway	no	no	Wolf_0104
TN09	51.4839	14.3053	2022-04-15	12:06:16	day	wolf	1	adult	standing at the pasthway	no	no	Wolf_0105
TN09	51.4839	14.3053	2022-04-15	13:06:55	day	wolf	1	adult	crossing the pathway	no	no	Wolf_0109
TN09	51.4839	14.3053	2022-04-15	13:06:56	day	wolf	1	adult	crossing the pathway	no	no	Wolf_0110
TN09	51.4839	14.3053	2022-04-15	13:06:57	day	wolf	1	adult	crossing the pathway	no	no	Wolf_0111
TN02	51.4822	14.3	2022-04-17	05:19:18	day or night	hare	6				no
TN09	51.4839	14.3053	2022-04-19	21:29:23	dawn	roe deer	9				no	Rehwild_2531
TN03	51.4875	14.3297	2022-04-20		day or night	red fox	2				no
TN09	51.4839	14.3053	2022-04-21	19:30:42	day	wolf		adult	trotting relaxed at pathway between pastures	no	no	Wolf_2572
TN09	51.4839	14.3053	2022-04-21	19:30:43	day	wolf	1	adult	avoids camera	no	no	Wolf_2573
TN03	51.4822	14.3	2022-04-24	05:10:02	dawn	wolf	1		in the pastures	no	no	Wolf_8113
TN04	51.4822	14.3	2022-04-24	05:10:03	dawn	wolf	1		in the pastures	no	no	Wolf_8114
TN05	51.4822	14.3	2022-04-24	05:10:04	dawn	wolf	1		in the pastures	no	no	Wolf_8115
TN05	51.4833	14.3053	2022-04-24	08:22:55	day	goat	2				no	Ziege_4518
TN09	51.4839	14.3053	2022-04-29	19:35:50	day or night	red fox	38				no	Rotfuchs_5885
TN03	51.4875	14.3297	2022-04-30		day or night	hare	10				no	Feldhasen_2386
TN05	51.4833	14.3053	2022-05-01		day or night		11095				no
TN09	51.4839	14.3053	2022-05-01		day or night		7919				no
TN03	51.4875	14.3297	2022-05-03		day or night		3081				no
TN09	51.4839	14.3053	2022-05-08	21:18:36	night	domestic cat	3				no	Hauskatze_7865
TN04	51.4811	14.3011	2022-05-11	06:30:20	day or night	hare	5				no	Feldhasen_0913
TN05	51.4833	14.3053	2022-05-11	15:40:39	day or night	red fox	55				no	Rotfuchs_3324
TN05	51.4833	14.3053	2022-05-11	05:30:45	day or night	hare	49				no	Feldhase_SUNP181
TN02	51.4811	14.3011	2022-05-12		day or night		10644				no
TN05	51.4822	14.3	2022-05-12	20:09:15	day	hare	69			no	no	Feldhase_SUNP0026
TN05	51.4822	14.3	2022-05-12	22:40:59	night	horse	110		grazing	no	no	grasende Pferde_
TN04	51.4808	14.3383	2022-05-12		day or night		347				no
TN03	51.4875	14.3297	2022-05-13	12:53:30	day	horse	125		grazing	no	no	grasende Pferde_SUNP0484
TN05	51.4833	14.3053	2022-05-13	20:05:04	day or night	horse	160		grazing		no	grasende Pferde_SUNP5397
TN09	51.4839	14.3053	2022-05-13	21:01:58	dawn	red fox	62			no	no	Rotfuchs_RAEU1257
TN05	51.4811	14.3011	2022-05-14	00:29:00	night	wolf	1	juvenil	stands on pathway	no	no	Wolf_SUNP0677
TN05	51.4811	14.3011	2022-05-14	00:29:02	night	wolf	1	juvenil	stands on pathway	no	no	Wolf_SUNP0678
TN03	51.4875	14.3297	2022-05-14	19:16:50	day	hare	35			no	no	Feldhasen_SUNP2545
TN03	51.4875	14.3297	2022-05-14	00:30:23	night	wolf	1		trotting relaxed at pathway between pastures	no	no	Wolf_SUNP1174
TN03	51.4875	14.3297	2022-05-14	00:30:24	night	wolf	1		stands and looks at pasture	yes	no	Wolf_SUNP1175
TN03	51.4875	14.3297	2022-05-14	00:30:25	night	wolf	1		stands and looks at pasture	yes	no	Wolf_SUNP1176
TN03	51.4875	14.3297	2022-05-14	00:30:41	night	wolf	1		trotting relaxed at pathway between pastures	no	no	Wolf_SUNP1177
TN03	51.4875	14.3297	2022-05-14	00:30:42	night	wolf	1		trotting relaxed at pathway between pastures	no	no	Wolf_SUNP1178
TN05	51.4833	14.3053	2022-05-14	01:36:32	night	wolf	1	juvenil	trotting relaxed at pathway between pastures	no	no	Wolf_SUNP5434
TN05	51.4833	14.3053	2022-05-14	01:36:33	night	wolf	1	juvenil	trotting relaxed at pathway between pastures	no	no	Wolf_SUNP5435
TN05	51.4833	14.3053	2022-05-14	01:36:33	night	wolf	1	juvenil	stands and looks towards camera	no	no	Wolf_SUNP5436
TN05	51.4811	14.3011	2022-05-16	07:56:25	day or night	horse	165		grazing		no	grasende Pferde_SUNP1460
TN05	51.4833	14.3053	2022-05-16	23:57:38	night	wolf	1	juvenil	trotting relaxed at pathway between pastures	no	no	Wolf_SUNP6373
TN05	51.4833	14.3053	2022-05-16	23:57:39	night	wolf	1	juvenil	trotting relaxed at pathway between pastures	no	no	Wolf_SUNP6374
TN05	51.4833	14.3053	2022-05-16	23:57:40	night	wolf	1	juvenil	trotting relaxed at pathway between pastures	no	no	Wolf_SUNP6375
TN09	51.4839	14.3053	2022-05-16	00:08:18	night	reed deer	17		crossing the pathway	no	no	Rotwild_RAEU2608
TN05	51.4811	14.3011	2022-05-18	07:46:01	day or night	hare	20			no	no	Feldhase_SUNP2101
TN05	51.4811	14.3011	2022-05-18	23:53:00	night	wolf	1	juvenil	trotting relaxed at pathway between pastures	no	no	Wolf_SUNP2352
TN03	51.4875	14.3297	2022-05-18	23:54:19	night	wolf	1		trotting relaxed at pathway between pastures	no	no	Wolf_SUNP4210
TN03	51.4875	14.3297	2022-05-18	23:54:19	night	wolf	1		trotting relaxed at pathway between pastures	no	no	Wolf_SUNP4211
TN03	51.4875	14.3297	2022-05-18	23:54:19	night	wolf	1		trotting relaxed at pathway between pastures	no	no	Wolf_SUNP4212
TN03	51.4875	14.3297	2022-05-19	22:47:36	night	red fox	15			no	no	Rotfuchs_SUNP4711
TN03	51.4875	14.3297	2022-05-21		day or night		5878				no
TN05	51.4811	14.3011	2022-05-22		day or night		4028				no
TN05	51.4811	14.3011	2022-05-22		day or night	red fox	5			no	no	gelöscht
TN05	51.4833	14.3053	2022-05-23		day or night		18932				no
TN05	51.4833	14.3053	2022-05-23		day or night	red fox	15				no	gelöscht
TN05	51.4822	14.3	2022-05-25	16:26:45	day	horse	4		trotting and galopping fast	no	no	laufende Pferde_SUNP2252
TN05	51.4822	14.3	2022-05-26	09:50:08	day	horse	4		trotting and galopping fast	no	no	laufende Pferde_SUNP2269
TN04	51.4808	14.3383	2022-05-26	20:51:40	day or night	horse	125		grazing		no	grasende Pferde_0067
TN05	51.4822	14.3	2022-05-27	02:03:42	night	wild boar	30		in the pastures	yes	no	Schwarzwild_SUNP2416
TN05	51.4822	14.3	2022-05-28	22:02:42	night	domestic cat	2		in the pastures	yes	no	Hauskatze_SUNP2619
TN07	51.4789	14.2997	2022-05-30		day or night		15225				no
TN07	51.4789	14.2997	2022-05-30	08:53:39	day or night	horse	97		grazing		no	grasende Pferde_DSCF0633
TN05	51.4822	14.3	2022-05-31	22:43:41	night	red fox	13			no	no	Rotfuchs_SUNP2747
TN04	51.4808	14.3383	2022-06-02	14:44:43	day	horse	2		running		no	rennende Pferde_0087
TN05	51.4822	14.3	2022-06-05		day or night		2995				no
TN09	51.4839	14.3053	2022-06-06	20:37:59	day	roe deer	33			no	no	Rehwild_RAEU5470
TN09	51.4839	14.3053	2022-06-07	17:14:46	day	hare	120			no	no	Feldhase_RAEU5524
TN09	51.4839	14.3053	2022-06-10	01:04:39	night	wolf	1		trotting relaxed at pathway between pastures	no	no	Wolf_RAEU7906
TN09	51.4839	14.3053	2022-06-10	01:04:40	night	wolf	1		trotting relaxed at pathway between pastures	no	no	Wolf_RAEU7907
TN09	51.4839	14.3053	2022-06-10	01:04:41	night	wolf	1		trotting relaxed at pathway between pastures	no	no	Wolf_RAEU7908
TN09	51.4839	14.3053	2022-06-12		day or night		14718				no
TN02	51.4822	14.3	30.02.2022		day or night	roe deer	11				no	SUNP0243
